# Supplementary material for: Ethyl 1-[(4-acetyl-2-methoxy­phen­oxy)meth­yl]cyclo­propane-1-carboxyl­ate
Source: Acta Crystallogr Sect E Struct Rep Online. 2009 Jan 14;65(Pt 2):o305. doi: 10.1107/S1600536809000956 (PMC2968388; doi:10.1107/S1600536809000956)
Supplement: Supplementary file 2 [file e-65-0o305-Isup2.hkl]

# 
# h,k,l, Fc-squared, Fo-squared, sigma(Fo-squared) and status flag 
# 
data_I
_shelx_title ' T in P2(1)/c' 
_shelx_refln_list_code          4 
_shelx_F_calc_maximum      129.17 
_exptl_crystal_F_000       624.00 
_reflns_d_resolution_high  0.8325 
 
loop_ 
 _symmetry_equiv_pos_as_xyz 
 'x, y, z' 
 '-x, y+1/2, -z+1/2' 
 '-x, -y, -z' 
 'x, -y-1/2, z-1/2' 
 
_cell_length_a    12.6630 
_cell_length_b     8.5020 
_cell_length_c    14.6760 
_cell_angle_alpha  90.000 
_cell_angle_beta  107.250 
_cell_angle_gamma  90.000 
 
_shelx_F_squared_multiplier     1.000 
 
loop_ 
 _refln_index_h 
 _refln_index_k 
 _refln_index_l 
 _refln_F_squared_calc 
 _refln_F_squared_meas 
 _refln_F_squared_sigma 
 _refln_observed_status 
   1   0   0      727.19      679.73      7.64 o 
   2   0   0       45.00       48.34      3.66 o 
   3   0   0     2468.63     2342.16     19.74 o 
   4   0   0     5839.11     5706.25    143.63 o 
   5   0   0      258.41      232.92      9.31 o 
   6   0   0      147.49      148.60      9.40 o 
   7   0   0     1819.34     1773.14     26.39 o 
   8   0   0      133.15      107.40     10.40 o 
   9   0   0       46.16       40.81      8.52 o 
  10   0   0      525.57      517.82     19.75 o 
  11   0   0      820.61      904.06     27.79 o 
  12   0   0      176.37      197.57     16.60 o 
  13   0   0       51.68       49.34     12.38 o 
  14   0   0       98.97       70.50     16.20 o 
   1   1   0     3665.90     3660.44     77.53 o 
   2   1   0     1629.22     1724.76     15.59 o 
   3   1   0       33.67       14.38      5.37 o 
   4   1   0     1549.52     1488.46     18.68 o 
   5   1   0      341.77      397.81     11.33 o 
   6   1   0       28.75       21.86      6.37 o 
   7   1   0        4.51        3.63      6.53 o 
   8   1   0      271.28      283.79     13.55 o 
   9   1   0       96.84      109.97     10.39 o 
  10   1   0       43.74       60.37     10.54 o 
  11   1   0       38.10       27.76     11.29 o 
  12   1   0      581.87      642.75     24.14 o 
  13   1   0      183.82      196.62     17.89 o 
  14   1   0       45.83       37.06     11.93 o 
   0   2   0     5714.34     5436.45    123.06 o 
   1   2   0     6124.86     5925.54    128.27 o 
   2   2   0     8284.41     8101.86    155.55 o 
   3   2   0      182.37      185.24      7.56 o 
   4   2   0      404.77      347.42     10.52 o 
   5   2   0      454.30      490.49     13.05 o 
   6   2   0       76.63       74.75      7.27 o 
   7   2   0        6.51        6.48      6.48 o 
   8   2   0      122.41      106.10      6.43 o 
   9   2   0        2.90        6.08      8.10 o 
  10   2   0      268.10      228.47     15.38 o 
  11   2   0        0.94        5.76      9.90 o 
  12   2   0        6.46        7.76     10.48 o 
  13   2   0       20.06       25.09     10.49 o 
  14   2   0       12.57       20.03     11.97 o 
   1   3   0      756.60      798.64     14.27 o 
   2   3   0     1448.70     1445.99     19.06 o 
   3   3   0      530.00      533.72     12.75 o 
   4   3   0      445.28      496.22     13.04 o 
   5   3   0       38.86       50.84      6.92 o 
   6   3   0       60.79       75.61      8.58 o 
   7   3   0       18.51       13.94      7.13 o 
   8   3   0       24.92        6.22      7.51 o 
   9   3   0        0.22        7.55      8.20 o 
  10   3   0        2.53        1.79      8.94 o 
  11   3   0       95.21       82.33     12.01 o 
  12   3   0        1.92        1.42      9.73 o 
  13   3   0       11.33        6.18     11.43 o 
   0   4   0      319.45      339.38     11.45 o 
   1   4   0      247.35      274.62     10.59 o 
   2   4   0     1548.69     1654.81     23.64 o 
   3   4   0      459.94      483.13     14.31 o 
   4   4   0      281.43      314.19     12.32 o 
   5   4   0        9.66       12.98      6.45 o 
   6   4   0       15.95       24.85      6.84 o 
   7   4   0        1.92        8.22      8.22 o 
   8   4   0       29.69       22.59      9.53 o 
   9   4   0       51.54       66.40     10.39 o 
  10   4   0       13.50       11.18     10.85 o 
  11   4   0       14.50        2.19     11.59 o 
  12   4   0       37.88       55.39     11.27 o 
  13   4   0       55.04       66.99     13.25 o 
   1   5   0     1197.43     1304.18     23.82 o 
   2   5   0        0.33        1.17      6.53 o 
   3   5   0        2.41        3.64      7.30 o 
   4   5   0       84.63       90.28      8.82 o 
   5   5   0       17.44       18.67      7.51 o 
   6   5   0        0.78        4.58      7.42 o 
   7   5   0       96.24       91.14     11.52 o 
   8   5   0        9.02        6.78      9.49 o 
   9   5   0        0.10       21.70      9.41 o 
  10   5   0       86.66       66.15     12.84 o 
  11   5   0       13.43        7.88     11.16 o 
  12   5   0       17.08       17.39     12.08 o 
   0   6   0        0.21        5.24      7.73 o 
   1   6   0       57.02       47.65      8.63 o 
   2   6   0      508.38      523.44     17.91 o 
   3   6   0        0.03        2.04      8.35 o 
   4   6   0       12.91       22.37      9.56 o 
   5   6   0      150.18      157.30     13.32 o 
   6   6   0        0.98        4.86     10.15 o 
   7   6   0       14.57        9.27     11.20 o 
   8   6   0        1.42       11.41     11.41 o 
   9   6   0       83.09       81.46     14.77 o 
  10   6   0        0.32       11.69     11.69 o 
  11   6   0       22.36        6.08     12.41 o 
   1   7   0      110.28      114.86     11.76 o 
   2   7   0        1.01        9.85      9.85 o 
   3   7   0        0.33        9.79      9.18 o 
   4   7   0       34.92       24.95     10.90 o 
   5   7   0       20.40       15.60     11.28 o 
   6   7   0       29.46       26.82     11.14 o 
   7   7   0       25.63       30.36     11.05 o 
   8   7   0        0.37        7.48     12.15 o 
   9   7   0       20.93        5.27     11.23 o 
  10   7   0        0.88        8.35     12.97 o 
   0   8   0      112.71      107.05     13.53 o 
   1   8   0       21.76       20.55     10.10 o 
   2   8   0       14.20       21.56     10.70 o 
   3   8   0       72.92       60.18     12.29 o 
   4   8   0       19.03       15.71     10.38 o 
   5   8   0        0.20        7.86     11.29 o 
   6   8   0      139.05      139.87     15.97 o 
   7   8   0        8.89        0.00     13.39 o 
   8   8   0       27.81        1.89     12.29 o 
   9   8   0        7.00       10.80     13.36 o 
   1   9   0        0.12        5.46     11.01 o 
   2   9   0       22.63       36.40     10.57 o 
   3   9   0       23.89       31.53     10.93 o 
   4   9   0       12.66       20.15     11.08 o 
   5   9   0       62.73       42.87     14.09 o 
   6   9   0        9.99        7.32     13.01 o 
   0  10   0        0.10        0.87     10.85 o 
   1  10   0        6.48       17.01     10.48 o 
   2  10   0        5.48        5.18     11.31 o 
 -14   1   1       56.68       69.44     14.01 o 
 -13   1   1       11.96        4.83     11.98 o 
 -12   1   1       14.98       23.74     11.10 o 
 -11   1   1       30.93       32.21     10.09 o 
 -10   1   1        2.40        8.19      8.69 o 
  -9   1   1       17.01       12.17      8.22 o 
  -8   1   1      183.36      168.57      6.44 o 
  -7   1   1        0.84        1.00      6.24 o 
  -6   1   1     1128.15     1174.83     19.27 o 
  -5   1   1       55.21       64.25      6.03 o 
  -4   1   1     1077.13     1049.31     15.16 o 
  -3   1   1     7753.10     7160.35    145.21 o 
  -2   1   1        0.50       13.17      4.30 o 
  -1   1   1     4337.65     4664.26     92.32 o 
   0   1   1     3330.14     3306.89     51.75 o 
   1   1   1      281.42      247.77      5.94 o 
   2   1   1      200.63      252.53      7.52 o 
   3   1   1      833.69      780.16     12.92 o 
   4   1   1       40.99       29.47      5.14 o 
   5   1   1      161.15      124.11      4.96 o 
   6   1   1      414.68      424.50     13.01 o 
   7   1   1      183.50      176.21     10.65 o 
   8   1   1      957.97      989.62     22.59 o 
   9   1   1        4.67        7.03      7.85 o 
  10   1   1      609.70      645.43     22.39 o 
  11   1   1        8.53        5.13     10.74 o 
  12   1   1      121.74      142.77     14.30 o 
  13   1   1       86.99      103.69     13.28 o 
  14   1   1        0.03        8.09     10.77 o 
 -14   2   1       22.22       30.25     13.08 o 
 -13   2   1        1.27        0.00     11.97 o 
 -12   2   1        4.00        3.58     10.23 o 
 -11   2   1       44.57       52.45     10.91 o 
 -10   2   1       14.42       16.58      9.58 o 
  -9   2   1       99.69       86.10     10.64 o 
  -8   2   1        0.21        2.87      6.66 o 
  -7   2   1       38.70       28.93      6.83 o 
  -6   2   1      191.44      147.91      5.87 o 
  -5   2   1      312.00      321.86     10.84 o 
  -4   2   1     4067.04     3997.99     31.74 o 
  -3   2   1     9325.06     9062.43    184.86 o 
  -2   2   1    16686.02    16019.86    229.14 o 
  -1   2   1      113.79      108.98      6.50 o 
   0   2   1     2433.55     2454.24     27.72 o 
   1   2   1       22.20       49.40      5.43 o 
   2   2   1      360.46      364.50      9.35 o 
   3   2   1       17.53       18.93      4.50 o 
   4   2   1      283.82      257.64      9.38 o 
   5   2   1       17.73       17.62      6.08 o 
   6   2   1     1029.08      917.26      5.76 o 
   7   2   1       28.56       45.89      8.07 o 
   8   2   1        0.11        3.66      7.64 o 
   9   2   1      334.63      343.66     16.19 o 
  10   2   1        1.83        3.54      8.84 o 
  11   2   1      132.96      116.19     13.13 o 
  12   2   1      169.19      183.17     15.52 o 
  13   2   1       12.50       23.79     10.98 o 
 -14   3   1       54.51       79.12     13.88 o 
 -13   3   1        0.00        2.41     11.16 o 
 -12   3   1        7.77        0.00     10.83 o 
 -11   3   1       16.21       16.34      9.73 o 
 -10   3   1        2.47        8.67      9.16 o 
  -9   3   1        0.79        1.57      7.88 o 
  -8   3   1      235.89      267.18     13.55 o 
  -7   3   1      270.62      275.31     13.20 o 
  -6   3   1       66.08       81.19      7.83 o 
  -5   3   1       39.51       33.65      8.42 o 
  -4   3   1     1512.88     1671.29     23.82 o 
  -3   3   1       21.71       23.95      5.75 o 
  -2   3   1     1462.26     1507.31     20.07 o 
  -1   3   1      774.60      834.30     14.73 o 
   0   3   1      498.95      538.31     15.72 o 
   1   3   1        0.69        4.34      4.69 o 
   2   3   1      557.97      507.67     12.04 o 
   3   3   1      193.82      215.93      8.93 o 
   4   3   1     2133.67     2124.97     26.22 o 
   5   3   1        7.94        2.05      5.66 o 
   6   3   1      105.50      107.57      9.89 o 
   7   3   1       34.62       48.38      8.68 o 
   8   3   1        4.36        8.91      7.70 o 
   9   3   1        0.06        6.12      8.61 o 
  10   3   1       82.46       81.69     12.07 o 
  11   3   1        4.89        4.78      9.64 o 
  12   3   1        5.45       10.98     10.98 o 
  13   3   1       67.59       57.95     12.36 o 
 -13   4   1        4.54        1.63     10.28 o 
 -12   4   1       27.71       13.55     12.37 o 
 -11   4   1      117.28       98.38     13.34 o 
 -10   4   1        3.12        5.65      8.84 o 
  -9   4   1        0.40        6.79      9.03 o 
  -8   4   1        2.03        1.05      8.37 o 
  -7   4   1        2.32        8.13      8.13 o 
  -6   4   1      190.31      206.88     11.23 o 
  -5   4   1      171.66      156.79      9.94 o 
  -4   4   1      162.14      192.50     11.14 o 
  -3   4   1       72.86       49.54      8.30 o 
  -2   4   1      383.84      395.57     13.06 o 
  -1   4   1      674.92      653.30     15.58 o 
   0   4   1      246.50      254.10      7.28 o 
   1   4   1       82.60      108.50      8.25 o 
   2   4   1      190.84      190.29      9.75 o 
   3   4   1     1249.11     1190.75     21.04 o 
   4   4   1       73.79       75.71      7.61 o 
   5   4   1       88.19       93.27      8.75 o 
   6   4   1      258.04      221.48     12.54 o 
   7   4   1      138.54      117.86     11.51 o 
   8   4   1        4.69        8.87      9.36 o 
   9   4   1      139.01      155.95     14.21 o 
  10   4   1       32.22       35.09     10.52 o 
  11   4   1        8.88       14.60     10.03 o 
  12   4   1        0.10        5.44     10.81 o 
  13   4   1        8.30        6.50     10.65 o 
 -12   5   1        4.73       23.58      9.25 o 
 -11   5   1        0.76        5.88     11.06 o 
 -10   5   1        0.12       10.16     10.16 o 
  -9   5   1       23.23        7.76     10.39 o 
  -8   5   1        0.20       10.91      9.48 o 
  -7   5   1       24.57       15.84     10.15 o 
  -6   5   1       35.11       33.07      9.83 o 
  -5   5   1       22.72       11.20      8.40 o 
  -4   5   1       52.26       80.20      9.63 o 
  -3   5   1      558.24      555.41     17.42 o 
  -2   5   1      383.73      409.23     14.93 o 
  -1   5   1       16.17       15.46      7.44 o 
   0   5   1      653.59      640.37     12.22 o 
   1   5   1       14.10       16.25      6.39 o 
   2   5   1      658.47      668.03     17.72 o 
   3   5   1        4.55        4.57      6.32 o 
   4   5   1       46.45       42.38      7.90 o 
   5   5   1       24.34       26.13      7.85 o 
   6   5   1      118.70      115.44     11.37 o 
   7   5   1      143.28      137.29     13.99 o 
   8   5   1        0.20       16.58      8.76 o 
   9   5   1      109.32      116.79     14.57 o 
  10   5   1        0.11       10.69     10.69 o 
  11   5   1       60.23       71.92     12.03 o 
  12   5   1       16.72       26.73     10.90 o 
 -11   6   1        4.09       17.57     10.70 o 
 -10   6   1        2.61        2.29     10.63 o 
  -9   6   1       51.13       33.21     11.74 o 
  -8   6   1        0.01        3.47     10.04 o 
  -7   6   1       20.74       31.59     10.03 o 
  -6   6   1        0.23       10.05     10.05 o 
  -5   6   1      193.50      191.06     14.54 o 
  -4   6   1      314.07      297.54     15.84 o 
  -3   6   1       17.28       21.29      8.04 o 
  -2   6   1      306.53      326.34     15.21 o 
  -1   6   1       14.23       25.10      7.97 o 
   0   6   1      198.87      195.92      8.68 o 
   1   6   1      179.84      176.52     12.06 o 
   2   6   1       31.61       35.53      8.29 o 
   3   6   1       55.30       36.62     10.35 o 
   4   6   1        8.57       16.35      9.20 o 
   5   6   1        0.01        4.08      9.64 o 
   6   6   1      225.20      206.32     15.85 o 
   7   6   1      139.65      142.54     14.81 o 
   8   6   1       12.21        7.41     12.26 o 
   9   6   1        6.33       11.89     12.50 o 
  10   6   1        6.58        0.85     11.72 o 
  11   6   1       39.24       40.48     14.42 o 
 -10   7   1        5.31        1.70     11.89 o 
  -9   7   1        5.63        7.41     12.13 o 
  -8   7   1        7.71       18.22     11.63 o 
  -7   7   1        1.81       16.66     10.89 o 
  -6   7   1      249.95      235.19     17.04 o 
  -5   7   1        6.19        2.07     10.28 o 
  -4   7   1       81.23       72.58     12.77 o 
  -3   7   1      166.07      181.47     14.73 o 
  -2   7   1       68.72       91.71     11.68 o 
  -1   7   1       30.75       49.39      9.46 o 
   0   7   1       78.38       77.75      8.88 o 
   1   7   1        1.03        4.68      9.70 o 
   2   7   1        0.07        2.96      9.63 o 
   3   7   1       98.30       87.70     12.20 o 
   4   7   1       13.31        3.96     11.88 o 
   5   7   1       31.36       34.08     10.94 o 
   6   7   1       22.26       16.37     10.79 o 
   7   7   1       50.47       58.25     12.39 o 
   8   7   1       28.78       39.17     11.20 o 
   9   7   1       26.38       13.53     11.75 o 
  10   7   1       29.91       24.45     13.31 o 
  -9   8   1       14.00        8.00     12.48 o 
  -8   8   1       16.91       24.42     12.21 o 
  -7   8   1        6.37        6.80     13.25 o 
  -6   8   1        7.36        4.08     12.14 o 
  -5   8   1       10.25       21.28     10.73 o 
  -4   8   1        1.05       11.45     11.45 o 
  -3   8   1        0.00        2.94     10.15 o 
  -2   8   1        4.58        7.15     10.85 o 
  -1   8   1       77.63       70.35     13.82 o 
   0   8   1        4.65       11.41     12.07 o 
   1   8   1      252.88      255.51     17.32 o 
   2   8   1       56.15       82.57     11.79 o 
   3   8   1        5.28       11.07     11.07 o 
   4   8   1        9.47       21.30      9.68 o 
   5   8   1        2.49       23.32     10.41 o 
   6   8   1        4.91        5.93     12.77 o 
   7   8   1        0.02       24.38     12.19 o 
   8   8   1        0.93        8.61     12.03 o 
  -7   9   1       20.42       24.77     13.01 o 
  -6   9   1        3.01       10.79     12.05 o 
  -5   9   1       24.65       14.04     13.17 o 
  -4   9   1        0.01        0.86     10.64 o 
  -3   9   1        3.75        1.64     11.24 o 
  -2   9   1       57.39       38.84     12.71 o 
  -1   9   1       24.24       20.64     10.91 o 
   0   9   1        0.02        7.08     13.38 o 
   1   9   1        0.57        7.08     10.72 o 
   2   9   1        0.74        2.36     11.72 o 
   3   9   1        0.39        0.00     11.01 o 
   4   9   1       55.76       52.92     13.14 o 
   5   9   1        0.12       12.40     12.40 o 
   6   9   1       20.06       16.91     13.17 o 
  -3  10   1        2.12        8.95     12.01 o 
  -2  10   1        2.28        0.88     11.59 o 
  -1  10   1        9.32        9.53     11.76 o 
   0  10   1       17.55       13.39      8.65 o 
   1  10   1       11.70        3.41     11.95 o 
   2  10   1        8.64       12.08     12.08 o 
 -14   0   2        0.92        5.30     11.39 o 
 -13   0   2        7.51       12.00     10.68 o 
 -12   0   2       66.88       66.45     12.41 o 
 -11   0   2       10.19        7.54      9.97 o 
 -10   0   2      551.26      609.96     20.50 o 
  -9   0   2      385.44      412.44     16.00 o 
  -8   0   2        1.69       11.34      6.68 o 
  -7   0   2     1579.58     1343.16      6.06 o 
  -6   0   2     2083.12     2138.16     25.28 o 
  -5   0   2        7.60        2.26      4.83 o 
  -4   0   2       25.47       29.30      4.94 o 
  -3   0   2     3216.67     3122.14     22.22 o 
  -2   0   2    14702.61    14426.20    176.03 o 
  -1   0   2     1748.55     1784.74     13.25 o 
   0   0   2      129.59      131.74      3.15 o 
   1   0   2     3490.83     3040.73      3.57 o 
   2   0   2    15585.81    14179.32    197.58 o 
   3   0   2     2309.70     2292.41     21.60 o 
   4   0   2     4155.22     4103.55     31.55 o 
   5   0   2      776.88      853.49     16.63 o 
   6   0   2       26.12       23.81      7.17 o 
   7   0   2      882.83      948.53     20.77 o 
   8   0   2      971.29      997.68     23.28 o 
   9   0   2      721.42      783.21     22.92 o 
  10   0   2      630.85      695.02     23.44 o 
  11   0   2       16.82       15.36     11.09 o 
  12   0   2       17.37       21.39     10.61 o 
  13   0   2       80.27       91.19     13.73 o 
 -14   1   2        0.81        5.97     11.70 o 
 -13   1   2       37.49       42.04     11.57 o 
 -12   1   2       48.68       47.92     11.09 o 
 -11   1   2      111.69       92.48     12.90 o 
 -10   1   2      102.25       98.51     10.88 o 
  -9   1   2       90.24       88.49      9.34 o 
  -8   1   2      210.08      195.95     10.70 o 
  -6   1   2     1322.64     1314.98     20.30 o 
  -5   1   2      294.85      247.69      5.02 o 
  -4   1   2     1526.01     1614.04     19.01 o 
  -3   1   2     2048.38     2130.32     20.09 o 
  -2   1   2     5311.45     5658.38    120.28 o 
  -1   1   2     1950.76     2216.44     16.66 o 
   0   1   2     5057.50     5287.12    172.04 o 
   1   1   2      464.09      418.12     10.20 o 
   2   1   2      478.21      446.41     10.02 o 
   3   1   2      674.78      674.29     12.57 o 
   4   1   2     1167.27     1067.75     16.85 o 
   5   1   2       47.10       49.83      6.12 o 
   6   1   2      498.47      571.18     15.00 o 
   7   1   2        2.01        0.39      6.20 o 
   8   1   2       43.63       51.59      7.83 o 
   9   1   2      118.51       99.71     11.75 o 
  10   1   2     1818.39     1913.07     36.33 o 
  11   1   2      287.64      313.70     18.44 o 
  12   1   2      122.30      130.35     15.17 o 
  13   1   2        8.12        3.13     11.23 o 
 -14   2   2        1.15        5.93     12.02 o 
 -13   2   2       48.88       38.63     11.87 o 
 -12   2   2        0.02        1.39     10.03 o 
 -11   2   2        1.04       12.26      8.68 o 
 -10   2   2        0.23        8.85      8.85 o 
  -9   2   2       22.54       27.56      7.51 o 
  -8   2   2        4.26        3.24      6.66 o 
  -7   2   2      505.19      526.97     15.23 o 
  -6   2   2     1991.94     2031.53     26.26 o 
  -5   2   2        3.38        5.49      5.90 o 
  -4   2   2     4912.53     5092.80     35.88 o 
  -3   2   2      939.62     1032.53     16.09 o 
  -2   2   2    14097.22    13693.29    214.99 o 
  -1   2   2      111.07      126.16      6.87 o 
   0   2   2     2109.23     2114.37     28.28 o 
   1   2   2     1508.05     1466.33     16.99 o 
   2   2   2     1882.44     1874.06     20.04 o 
   3   2   2        4.61       12.34      4.38 o 
   4   2   2      487.71      428.88      5.20 o 
   5   2   2       31.54       35.82      5.86 o 
   6   2   2     1936.85     1840.95      5.15 o 
   7   2   2        4.83        7.84      6.11 o 
   8   2   2      159.42      136.40     10.88 o 
   9   2   2      123.13      127.54     12.37 o 
  10   2   2       26.65       22.89     10.81 o 
  11   2   2        8.78       10.66      9.63 o 
  12   2   2       14.48       11.15     11.15 o 
  13   2   2       30.32       40.43     12.16 o 
 -14   3   2        2.76        8.46     11.75 o 
 -13   3   2        6.33       10.95     10.95 o 
 -12   3   2       34.32       44.09     10.78 o 
 -11   3   2       11.94        5.77      9.45 o 
 -10   3   2       26.76       17.65      9.22 o 
  -9   3   2       26.30       19.19      8.54 o 
  -8   3   2        1.51        4.03      6.63 o 
  -7   3   2      392.84      379.83     14.01 o 
  -6   3   2       78.19       68.80      7.94 o 
  -5   3   2      378.26      387.62     13.22 o 
  -4   3   2      176.44      159.48      9.49 o 
  -3   3   2     1032.12     1020.34     17.83 o 
  -2   3   2       11.03        1.73      5.45 o 
  -1   3   2      295.05      254.56      9.41 o 
   0   3   2     1538.92     1506.99     19.18 o 
   1   3   2      638.89      612.42     13.09 o 
   2   3   2       64.99       66.25      6.36 o 
   3   3   2      429.36      402.64     11.96 o 
   4   3   2      134.32      118.21      8.19 o 
   5   3   2       65.37       59.31      7.41 o 
   6   3   2        1.62        6.00      7.03 o 
   7   3   2      319.74      330.14     14.29 o 
   8   3   2     1008.53     1061.58     25.45 o 
   9   3   2      165.23      139.38     12.48 o 
  10   3   2      107.80      108.19     12.43 o 
  11   3   2        0.00        7.00      9.13 o 
  12   3   2       83.30      107.37     13.25 o 
  13   3   2       11.38       35.59     10.18 o 
 -13   4   2        8.63        7.99     11.39 o 
 -12   4   2        7.67       17.76     10.10 o 
 -11   4   2       66.86       43.48     11.63 o 
 -10   4   2       21.48       28.49      9.92 o 
  -9   4   2       17.58       24.77      9.81 o 
  -8   4   2      139.26      123.75     11.86 o 
  -7   4   2      105.09       83.92     10.23 o 
  -6   4   2        0.19        2.19      7.83 o 
  -5   4   2     2489.16     2647.57     34.38 o 
  -4   4   2     4047.46     4372.76     41.72 o 
  -3   4   2      441.54      468.49     14.79 o 
  -2   4   2        0.13       13.62      6.00 o 
  -1   4   2       19.34       21.11      6.36 o 
   0   4   2      443.75      476.30      9.52 o 
   1   4   2      252.63      262.10     10.61 o 
   2   4   2      267.42      243.23     10.63 o 
   3   4   2       87.26       85.20      8.17 o 
   4   4   2       61.89       64.28      7.84 o 
   5   4   2      161.78      163.79     10.84 o 
   6   4   2        6.89        7.41      7.41 o 
   7   4   2       10.43       12.44      8.26 o 
   8   4   2       41.48       32.23     10.25 o 
   9   4   2       75.39       67.23     12.10 o 
  10   4   2      107.27       95.52     13.04 o 
  11   4   2       55.96       41.84     13.00 o 
  12   4   2        5.60       11.77     11.77 o 
 -13   5   2        2.07        6.56     10.36 o 
 -12   5   2        1.32        2.31     10.19 o 
 -11   5   2        7.93       12.41     11.61 o 
 -10   5   2        1.30        2.74      9.26 o 
  -9   5   2        3.25       10.27     10.27 o 
  -8   5   2      218.30      175.38     14.17 o 
  -7   5   2        1.96        1.73      9.44 o 
  -6   5   2        0.20       16.86      7.46 o 
  -5   5   2        1.33       10.24      7.59 o 
  -4   5   2       23.90       19.17      9.59 o 
  -3   5   2      205.43      253.70     13.00 o 
  -2   5   2        6.60       12.16      7.07 o 
  -1   5   2      278.52      276.11     12.20 o 
   0   5   2       11.80       14.05      4.64 o 
   1   5   2        0.18        8.32      5.80 o 
   2   5   2       99.13      113.55      9.79 o 
   3   5   2      514.28      473.47     16.55 o 
   4   5   2        8.30       15.42      7.37 o 
   5   5   2       68.91       64.73     10.03 o 
   6   5   2       30.47       32.05      9.75 o 
   7   5   2      157.70      127.65     13.20 o 
   8   5   2      177.82      169.70     14.47 o 
   9   5   2      149.52      138.20     15.28 o 
  10   5   2        0.03        3.07     10.44 o 
  11   5   2        0.47        1.60     10.84 o 
  12   5   2       21.78       27.94     11.25 o 
 -12   6   2        5.11        0.82     10.72 o 
 -11   6   2       11.06       16.47     10.80 o 
 -10   6   2        0.01        6.06     11.06 o 
  -9   6   2       69.75       53.38     13.21 o 
  -7   6   2      205.34      188.52     15.26 o 
  -6   6   2       32.98       31.09     12.18 o 
  -5   6   2       46.24       55.57     11.14 o 
  -4   6   2      109.85      130.80     12.24 o 
  -3   6   2      168.99      168.67     13.37 o 
  -2   6   2       54.92       38.22      9.53 o 
  -1   6   2        2.80        1.98      8.22 o 
   0   6   2      253.91      236.58     12.58 o 
   1   6   2       33.84       41.81      9.42 o 
   2   6   2        6.10        0.00      7.98 o 
   3   6   2       65.99       47.99     10.69 o 
   4   6   2      304.93      312.19     16.40 o 
   5   6   2       57.54       52.89     11.21 o 
   6   6   2        3.02        9.88     10.24 o 
   7   6   2        9.60        7.08      9.66 o 
   8   6   2        2.67        5.37     10.40 o 
   9   6   2        0.68       13.06     10.27 o 
  10   6   2        2.85        4.32     10.68 o 
  11   6   2        8.12       26.79     11.37 o 
 -10   7   2        1.10       10.97     11.78 o 
  -9   7   2        3.61        8.23     11.28 o 
  -8   7   2        3.38       11.02     11.55 o 
  -7   7   2      178.01      187.17     15.54 o 
  -6   7   2        8.85       22.40     11.38 o 
  -5   7   2       36.42       34.43     11.14 o 
  -4   7   2      133.96      125.54     14.72 o 
  -3   7   2      186.45      166.16     14.40 o 
  -2   7   2       22.66        3.02     11.25 o 
  -1   7   2      140.80      144.55     13.67 o 
   0   7   2        0.87        5.23      7.97 o 
   1   7   2       18.36       26.86      9.04 o 
   2   7   2        3.09       10.02     10.02 o 
   3   7   2       25.56       41.00     11.15 o 
   4   7   2      212.90      210.79     16.59 o 
   5   7   2       31.39       31.66     11.21 o 
   6   7   2        0.00       10.77     10.40 o 
   7   7   2       65.42       59.95     13.70 o 
   8   7   2        1.32       12.52     12.52 o 
   9   7   2       13.93        4.59     12.28 o 
  -9   8   2        5.88        2.71     12.67 o 
  -8   8   2       26.46       10.51     12.31 o 
  -7   8   2       73.51       78.13     13.87 o 
  -6   8   2       17.23        7.41     12.49 o 
  -5   8   2       21.82        2.43     12.21 o 
  -4   8   2        7.74       16.06     11.75 o 
  -3   8   2       40.81       25.05     13.37 o 
  -2   8   2       42.81       40.12     12.10 o 
  -1   8   2       11.81       10.51     10.69 o 
   0   8   2        7.15       11.59      9.79 o 
   1   8   2        0.04        8.43     10.08 o 
   2   8   2       63.48       71.36     12.02 o 
   3   8   2        4.89       10.88     10.88 o 
   4   8   2        8.80        3.10     10.90 o 
   5   8   2       58.75       63.64     14.17 o 
   6   8   2       52.44       48.13     14.54 o 
   7   8   2       13.41        2.80     12.28 o 
   8   8   2        0.33       10.63     12.06 o 
  -7   9   2        9.74        4.59     12.35 o 
  -6   9   2        0.88        5.37     12.47 o 
  -5   9   2       17.93       14.26     14.26 o 
  -4   9   2        1.56        4.25     11.80 o 
  -3   9   2        0.21       11.34     11.34 o 
  -2   9   2       23.35       17.11     12.39 o 
  -1   9   2       19.41       18.44     11.61 o 
   0   9   2        9.22       17.35     11.16 o 
   1   9   2        3.76        5.58     10.16 o 
   2   9   2        1.91        8.99     11.53 o 
   3   9   2        0.41       11.67     11.67 o 
   4   9   2       28.44       38.39     11.76 o 
   5   9   2       16.99       16.44     12.90 o 
   6   9   2       26.30        4.77     12.76 o 
  -2  10   2       31.82       37.92     12.96 o 
  -1  10   2        0.20        6.96     11.77 o 
   0  10   2       72.42       51.81      9.73 o 
   1  10   2        0.23       12.70     12.70 o 
 -15   1   3        0.47        8.09     11.49 o 
 -14   1   3        4.20        8.33     11.92 o 
 -13   1   3       65.82       68.29     13.27 o 
 -12   1   3        7.22        8.09     10.60 o 
 -11   1   3       36.35       36.74      9.76 o 
 -10   1   3       25.12       14.43      9.70 o 
  -9   1   3      249.43      255.26     13.25 o 
  -8   1   3       13.97        7.63      5.86 o 
  -7   1   3      297.22      317.83     11.96 o 
  -6   1   3      447.58      467.50     13.04 o 
  -5   1   3      351.53      322.25      4.96 o 
  -4   1   3      116.88      103.45      6.95 o 
  -3   1   3       42.40       40.57      5.92 o 
  -2   1   3    12113.11    11797.02    184.99 o 
  -1   1   3     4301.04     4118.73    105.34 o 
   0   1   3       94.46       95.90     52.90 o 
   1   1   3       66.98       42.58      5.25 o 
   2   1   3      492.71      467.97     10.57 o 
   3   1   3      250.89      243.27      8.81 o 
   4   1   3        1.65        3.75      5.01 o 
   5   1   3      288.68      293.96     11.41 o 
   6   1   3       76.86       89.98      7.70 o 
   7   1   3        6.46       12.78      6.58 o 
   8   1   3      241.39      219.78     13.05 o 
   9   1   3        0.89        6.46      8.60 o 
  10   1   3      323.65      346.64     18.30 o 
  11   1   3        0.89        4.10      9.53 o 
  12   1   3       56.98       49.47     13.06 o 
  13   1   3        0.48        9.45      9.45 o 
 -14   2   3       27.32       28.99     11.95 o 
 -13   2   3        9.11        4.58     10.29 o 
 -12   2   3        7.85       10.19     10.84 o 
 -11   2   3        0.04       12.65      9.51 o 
 -10   2   3       30.11       31.85      9.61 o 
  -9   2   3      346.66      322.67     14.67 o 
  -8   2   3       25.97       14.26      7.96 o 
  -7   2   3       20.09       20.84      6.82 o 
  -6   2   3     1090.55     1212.23     21.15 o 
  -5   2   3      318.25      303.29     10.84 o 
  -4   2   3     1515.89     1590.58     21.16 o 
  -3   2   3     3467.60     3339.45     28.38 o 
  -2   2   3       91.47      118.58      7.25 o 
  -1   2   3       17.41        7.71      5.26 o 
   0   2   3     2328.66     2264.97     15.14 o 
   1   2   3     6663.70     6143.41    149.57 o 
   2   2   3      540.31      505.83     11.84 o 
   3   2   3      102.49       95.33      6.95 o 
   4   2   3      434.33      470.25     13.27 o 
   5   2   3     1222.09     1260.57     21.70 o 
   6   2   3       28.89       28.63      6.96 o 
   7   2   3      719.29      723.74     19.18 o 
   8   2   3      418.07      397.01     16.79 o 
   9   2   3      171.17      181.64     12.87 o 
  10   2   3        0.13        9.65      9.65 o 
  11   2   3      145.76      119.34     13.98 o 
  12   2   3       19.22       26.00     10.91 o 
  13   2   3        0.22        7.05     10.83 o 
 -14   3   3        4.50        4.15     11.89 o 
 -13   3   3       13.41        9.25     11.01 o 
 -12   3   3        0.94        9.16      9.16 o 
 -11   3   3      105.08       98.05     12.83 o 
 -10   3   3      113.52       94.05     11.97 o 
  -9   3   3        5.04        6.05      8.05 o 
  -8   3   3      186.33      209.34     12.63 o 
  -7   3   3        9.64       21.74      7.19 o 
  -6   3   3       18.40       27.97      7.41 o 
  -5   3   3     1892.28     1976.02     27.46 o 
  -4   3   3      193.13      184.94     10.06 o 
  -3   3   3       10.45        6.77      5.75 o 
  -2   3   3      306.75      320.65     10.81 o 
  -1   3   3      367.95      378.21     11.12 o 
   0   3   3      641.86      624.13     11.98 o 
   1   3   3      350.76      376.50     11.00 o 
   2   3   3      403.61      387.83     11.86 o 
   3   3   3      295.16      307.52     11.02 o 
   4   3   3       57.63       52.16      7.18 o 
   5   3   3       46.94       41.77      7.25 o 
   6   3   3      644.43      704.56     19.26 o 
   7   3   3        0.33        0.47      7.92 o 
   8   3   3     1344.85     1357.92     28.96 o 
   9   3   3       76.12       82.87     11.90 o 
  10   3   3        6.64       13.15      8.27 o 
  11   3   3        0.03       17.89      8.60 o 
  12   3   3       17.92       16.80     11.33 o 
 -13   4   3        0.62       12.05     12.05 o 
 -12   4   3        1.73        0.71      9.98 o 
 -11   4   3       50.52       38.62     11.30 o 
 -10   4   3        7.18        7.43      9.93 o 
  -9   4   3        0.71        1.71      9.45 o 
  -8   4   3        1.65        6.75      8.89 o 
  -7   4   3       95.39       81.25      9.60 o 
  -6   4   3       95.60       91.81      9.42 o 
  -5   4   3     1005.56     1049.64     22.63 o 
  -4   4   3     2194.74     2231.39     30.63 o 
  -3   4   3        6.58       16.66      6.56 o 
  -2   4   3      376.92      402.15     13.63 o 
  -1   4   3      330.92      374.11     12.81 o 
   0   4   3       20.90       37.30      5.01 o 
   1   4   3        2.22        1.98      5.94 o 
   2   4   3       12.87        0.32      6.63 o 
   3   4   3      123.84      181.87     10.10 o 
   4   4   3       25.68       35.70      7.15 o 
   5   4   3        9.21       16.54      6.85 o 
   6   4   3        2.28       13.32      7.84 o 
   7   4   3        3.08        4.91      8.60 o 
   8   4   3        7.13       18.57      9.32 o 
   9   4   3       12.36        8.54     10.57 o 
  10   4   3       18.41       17.86      9.29 o 
  11   4   3        1.95       10.45     10.45 o 
  12   4   3       29.29       36.12     12.79 o 
 -13   5   3       12.05       15.56     10.83 o 
 -12   5   3        0.71        3.89     10.28 o 
 -11   5   3       98.74      103.23     13.48 o 
 -10   5   3      200.07      215.03     15.48 o 
  -9   5   3      189.68      207.31     15.11 o 
  -8   5   3        0.18        2.37      9.73 o 
  -7   5   3      429.09      449.32     18.46 o 
  -6   5   3        6.05        7.94      8.56 o 
  -5   5   3      101.59       91.97     11.28 o 
  -4   5   3      171.50      189.10     11.56 o 
  -3   5   3      122.06       97.50     10.91 o 
  -2   5   3      305.82      301.80     13.62 o 
  -1   5   3      177.40      178.19     10.74 o 
   0   5   3      287.84      264.79      8.97 o 
   1   5   3      572.58      555.52     17.10 o 
   2   5   3      109.60       99.29      9.83 o 
   3   5   3        5.29       15.07      6.82 o 
   4   5   3      226.30      240.46     13.53 o 
   5   5   3        0.09        0.00      8.24 o 
   6   5   3       97.46       98.08     12.37 o 
   7   5   3      104.75      118.20     12.72 o 
   8   5   3        0.13        5.52      9.85 o 
   9   5   3        0.50       10.66     10.66 o 
  10   5   3        4.15        3.94     10.00 o 
  11   5   3        3.26       11.30     11.30 o 
 -12   6   3        5.13       17.18     10.92 o 
 -11   6   3        4.75       11.87     11.16 o 
 -10   6   3       17.89       10.59     10.59 o 
  -9   6   3       39.76       26.75     12.03 o 
  -8   6   3        9.25       18.80      9.71 o 
  -7   6   3       46.91       64.46     12.25 o 
  -6   6   3      511.79      511.01     21.76 o 
  -5   6   3      452.28      429.88     19.41 o 
  -4   6   3       91.71       63.84     12.73 o 
  -3   6   3      285.66      326.24     15.69 o 
  -2   6   3       93.84       97.01     10.51 o 
  -1   6   3      136.55      143.18     11.70 o 
   0   6   3        7.24       10.76      6.50 o 
   1   6   3        0.00        3.09      7.82 o 
   2   6   3       90.97       67.20     10.79 o 
   3   6   3      176.32      185.85     14.07 o 
   4   6   3       55.65       66.95     11.20 o 
   5   6   3       16.03        0.62     11.03 o 
   6   6   3       36.87       32.18     12.14 o 
   7   6   3      157.65      171.45     16.14 o 
   8   6   3       16.75       33.85     11.95 o 
   9   6   3       31.19       17.51     11.12 o 
  10   6   3       17.09       20.13     12.10 o 
 -11   7   3        2.49       15.14     11.11 o 
 -10   7   3        9.92       34.32     11.06 o 
  -9   7   3        6.60        6.56     11.26 o 
  -8   7   3       26.34       13.48     12.77 o 
  -7   7   3       97.91       76.38     15.20 o 
  -6   7   3       54.15       87.61     12.82 o 
  -5   7   3      119.48      142.08     15.38 o 
  -4   7   3      164.52      169.64     14.67 o 
  -3   7   3       16.36       17.21     11.21 o 
  -2   7   3        0.10        1.24      9.74 o 
  -1   7   3       90.59      102.67     11.95 o 
   0   7   3        2.26        1.44      6.73 o 
   1   7   3       50.66       50.48     11.00 o 
   2   7   3        8.56        0.62     10.09 o 
   3   7   3       48.00       59.10     11.50 o 
   4   7   3       96.04      115.74     13.22 o 
   5   7   3       69.04       65.68     12.18 o 
   6   7   3       81.12       85.08     14.33 o 
   7   7   3        0.81        2.53     10.86 o 
   8   7   3        0.99       12.97     12.97 o 
   9   7   3        0.08        7.50     11.94 o 
  -9   8   3        8.54        1.82     12.34 o 
  -8   8   3       38.78       10.59     12.57 o 
  -7   8   3       12.70       16.26     11.13 o 
  -6   8   3       33.49       18.20     11.93 o 
  -5   8   3       14.67        8.03     11.98 o 
  -4   8   3       88.47       98.62     13.49 o 
  -3   8   3      129.55      125.95     15.09 o 
  -2   8   3      137.29      139.51     15.13 o 
  -1   8   3      179.95      187.51     15.53 o 
   0   8   3        0.81        6.11      7.01 o 
   1   8   3        2.92        6.55      9.77 o 
   2   8   3       20.12       21.46      9.90 o 
   3   8   3       27.36       20.05     11.22 o 
   4   8   3       23.41       14.54     11.87 o 
   5   8   3       33.67       34.09     13.31 o 
   6   8   3        7.87        1.80     13.45 o 
   7   8   3        8.18        4.75     13.02 o 
  -7   9   3       15.47       26.74     11.91 o 
  -6   9   3        3.61        7.28     12.25 o 
  -5   9   3        0.03        6.15     13.16 o 
  -4   9   3       30.13       18.06     12.94 o 
  -3   9   3       56.06       19.30     13.75 o 
  -2   9   3        1.30       18.15     11.52 o 
  -1   9   3        3.09       20.33     10.17 o 
   0   9   3        4.87        5.01      8.27 o 
   1   9   3        0.51        4.08     11.21 o 
   2   9   3       58.29       50.97     14.47 o 
   3   9   3       10.91        6.94     12.58 o 
   4   9   3       11.19       24.20     12.49 o 
   5   9   3        6.20        7.45     12.72 o 
  -2  10   3        0.27       11.58     12.06 o 
  -1  10   3       10.88        0.00     13.28 o 
   0  10   3       72.92       74.15     10.08 o 
 -15   0   4        4.44       12.47     12.47 o 
 -14   0   4        4.57       12.55     12.73 o 
 -13   0   4      131.79      134.65     15.56 o 
 -12   0   4      101.65      112.42     14.17 o 
 -11   0   4      157.31      188.41     13.42 o 
 -10   0   4        5.97       20.10      7.73 o 
  -9   0   4      606.65      651.02     18.72 o 
  -8   0   4     1706.82     1824.77     27.80 o 
  -7   0   4       31.19       30.13      6.29 o 
  -6   0   4      614.05      558.55     13.83 o 
  -5   0   4       48.14       42.53      6.14 o 
  -4   0   4      441.65      445.10     11.05 o 
  -3   0   4      801.79      788.44     13.58 o 
  -2   0   4     4800.16     4584.31    120.19 o 
  -1   0   4      458.46      466.73      9.88 o 
   0   0   4      249.72      212.24     16.59 o 
   1   0   4     5569.68     5431.88      4.81 o 
   2   0   4       39.13       56.61      5.64 o 
   3   0   4      594.13      402.33      4.72 o 
   4   0   4     1245.45     1239.52     19.77 o 
   5   0   4     1543.82     1635.87     24.07 o 
   6   0   4      393.88      358.97     13.27 o 
   7   0   4       40.12       42.95      8.15 o 
   8   0   4      257.07      307.52     14.85 o 
   9   0   4      148.41      145.35     12.98 o 
  10   0   4      168.44      187.70     14.88 o 
  11   0   4       72.76       59.36     12.33 o 
  12   0   4       21.38       23.04     11.59 o 
  13   0   4        4.78        0.82     11.17 o 
 -15   1   4        6.23       25.61     10.35 o 
 -14   1   4       37.14       36.94     12.29 o 
 -13   1   4        3.23       10.45      9.88 o 
 -12   1   4       36.68       33.22      9.81 o 
 -11   1   4       88.27      103.64     12.00 o 
 -10   1   4       12.57        5.65      9.48 o 
  -9   1   4       22.79       28.02      8.29 o 
  -8   1   4       12.93        3.49      5.88 o 
  -7   1   4      173.44      197.39     10.00 o 
  -6   1   4      533.51      539.10     14.51 o 
  -5   1   4     1454.36     1347.05      4.94 o 
  -4   1   4       66.07       61.37      6.60 o 
  -3   1   4     1638.01     1730.39     19.94 o 
  -2   1   4      188.63      188.27      7.72 o 
  -1   1   4      332.20      373.50      9.42 o 
   0   1   4     1330.02     1253.25     30.41 o 
   1   1   4       24.31       14.17      4.83 o 
   2   1   4      669.57      737.43     14.01 o 
   3   1   4     1619.68     1663.46     21.64 o 
   4   1   4     5667.64     5918.59     42.37 o 
   5   1   4       43.79       45.50      6.91 o 
   6   1   4      259.61      269.96     11.93 o 
   7   1   4       10.64       17.96      6.81 o 
   8   1   4      404.70      404.23     16.82 o 
   9   1   4        5.95        7.94      8.79 o 
  10   1   4       20.37       37.23     10.36 o 
  11   1   4       23.78       36.20     11.42 o 
  12   1   4        0.05        3.02     11.15 o 
  13   1   4        7.20       19.08     11.38 o 
 -14   2   4       24.20       22.07     13.08 o 
 -13   2   4        4.76       10.39     10.39 o 
 -12   2   4        6.25       16.87      9.89 o 
 -11   2   4      140.28      121.29     13.35 o 
 -10   2   4       93.94       97.83     12.50 o 
  -9   2   4       19.28       14.62      8.14 o 
  -8   2   4       60.50       72.25      8.45 o 
  -7   2   4       23.68       30.20      7.00 o 
  -6   2   4      219.38      252.88     10.79 o 
  -5   2   4        9.81       10.52      6.46 o 
  -4   2   4        4.82        7.57      5.65 o 
  -3   2   4      958.91     1020.58     16.77 o 
  -2   2   4      827.62      864.93     14.77 o 
  -1   2   4      213.79      211.62      8.04 o 
   0   2   4      391.77      358.16     12.88 o 
   1   2   4       84.61       89.12      6.48 o 
   2   2   4      465.44      452.80     11.77 o 
   3   2   4      247.84      236.54      9.62 o 
   4   2   4       60.84       48.45      6.89 o 
   5   2   4        2.16        3.22      6.07 o 
   6   2   4       42.63       49.85      7.84 o 
   7   2   4      247.41      242.61     13.70 o 
   8   2   4      435.07      451.49     17.63 o 
   9   2   4       34.71       37.83      9.30 o 
  10   2   4        3.28        3.86      9.73 o 
  11   2   4       15.95       35.93      8.91 o 
  12   2   4        5.20        8.35     10.28 o 
 -14   3   4        3.60        1.64     11.71 o 
 -13   3   4        4.74        5.34     10.44 o 
 -12   3   4       93.89       72.11     12.30 o 
 -11   3   4       22.31        5.72     10.38 o 
 -10   3   4       27.15       50.32     10.47 o 
  -9   3   4       82.96       59.76     10.57 o 
  -8   3   4       21.73       11.69      8.68 o 
  -7   3   4       77.83       81.67      9.61 o 
  -6   3   4      490.76      517.90     15.89 o 
  -5   3   4       32.69       34.57      7.67 o 
  -4   3   4       25.21       86.85      8.65 o 
  -3   3   4     1112.63      997.85     18.84 o 
  -2   3   4      231.30      205.79     10.19 o 
  -1   3   4     1704.06     1733.51     22.51 o 
   0   3   4      104.68      111.81      6.81 o 
   1   3   4      160.36      145.25      8.40 o 
   2   3   4      246.91      273.12     10.71 o 
   3   3   4      360.43      355.20     12.54 o 
   4   3   4       89.94      100.80      7.98 o 
   5   3   4       25.28        6.94      6.46 o 
   6   3   4      809.07      775.85     21.12 o 
   7   3   4      427.26      394.06     16.88 o 
   8   3   4      795.89      789.89     23.33 o 
   9   3   4       41.27       40.35     10.21 o 
  10   3   4        0.29       12.27      9.71 o 
  11   3   4       17.40        9.49     11.39 o 
  12   3   4        3.33       10.89     10.30 o 
 -13   4   4        0.28        9.53     10.07 o 
 -12   4   4       23.02       28.07     10.61 o 
 -11   4   4        7.21        5.49     10.42 o 
 -10   4   4       22.42       33.24     11.19 o 
  -9   4   4       51.42       37.47     10.15 o 
  -8   4   4       29.75       35.07      9.27 o 
  -7   4   4        0.70        1.43      8.20 o 
  -6   4   4      717.99      712.78     20.01 o 
  -5   4   4     1097.89     1064.07     23.16 o 
  -4   4   4      254.47      264.27     12.92 o 
  -3   4   4     1516.58     1432.20     24.36 o 
  -2   4   4       43.81       39.30      8.05 o 
  -1   4   4      524.98      532.53     15.49 o 
   0   4   4       51.31       63.58      5.51 o 
   1   4   4      382.21      380.84     13.36 o 
   2   4   4      409.56      484.40     15.10 o 
   3   4   4      211.36      238.39     11.38 o 
   4   4   4      323.97      291.02     13.82 o 
   5   4   4      909.12      818.97     22.18 o 
   6   4   4      123.31      140.08     12.61 o 
   7   4   4       37.16       38.44     10.06 o 
   8   4   4      157.09      180.84     14.09 o 
   9   4   4        2.02        4.11      9.90 o 
  10   4   4        4.98        7.34      9.47 o 
  11   4   4        2.54        7.03     10.01 o 
 -13   5   4        6.22        8.26     11.14 o 
 -12   5   4       35.38       21.13     12.64 o 
 -11   5   4        4.57        2.99     10.73 o 
 -10   5   4       52.96       49.24     11.14 o 
  -9   5   4       14.14        9.09     10.09 o 
  -8   5   4        0.26        1.80      9.50 o 
  -7   5   4      291.18      299.75     17.21 o 
  -6   5   4       48.41       54.26     10.28 o 
  -5   5   4        0.00       13.18      8.23 o 
  -4   5   4       25.19       31.57      8.66 o 
  -3   5   4        5.03       10.83      8.04 o 
  -2   5   4        3.40        1.72      8.01 o 
  -1   5   4        5.06        6.39      7.50 o 
   0   5   4        0.17        2.54      4.90 o 
   1   5   4      130.67      143.08     10.56 o 
   2   5   4       74.61       92.17      9.39 o 
   3   5   4       81.35       71.06     10.18 o 
   4   5   4      213.34      219.90     13.79 o 
   5   5   4      775.94      832.79     24.25 o 
   6   5   4      627.20      682.26     23.26 o 
   7   5   4       41.19       52.94     10.91 o 
   8   5   4       13.58        2.11     10.82 o 
   9   5   4        1.80        3.07     10.13 o 
  10   5   4       10.06        6.44     12.33 o 
  11   5   4        0.05        0.00     10.33 o 
 -12   6   4        3.73        2.51     10.97 o 
 -11   6   4        5.84       12.72     11.13 o 
 -10   6   4       19.98       21.41     12.35 o 
  -9   6   4        1.88        5.85     10.86 o 
  -8   6   4       27.42       30.07     11.41 o 
  -7   6   4      632.16      625.77     23.79 o 
  -6   6   4      518.20      477.66     21.51 o 
  -5   6   4      156.27      142.99     14.78 o 
  -4   6   4       58.48       67.73     11.78 o 
  -3   6   4       17.10       20.26     10.13 o 
  -2   6   4       44.71       46.14      9.73 o 
  -1   6   4      222.83      217.01     14.51 o 
   0   6   4       13.56       17.07      6.08 o 
   1   6   4      236.29      211.88     14.27 o 
   2   6   4      215.67      227.35     14.68 o 
   3   6   4       46.12       34.55     11.20 o 
   4   6   4       50.15       59.83     11.72 o 
   5   6   4       19.12       18.00     10.82 o 
   6   6   4       79.96       67.20     13.67 o 
   7   6   4        1.11        7.60     10.16 o 
   8   6   4        8.67       11.16     11.16 o 
   9   6   4        2.86       17.09     10.54 o 
  10   6   4       23.03       24.03     13.16 o 
 -11   7   4        4.01        1.69     12.51 o 
 -10   7   4       33.16       34.20     13.18 o 
  -9   7   4       53.60       14.73     11.69 o 
  -8   7   4        0.85       24.88     10.81 o 
  -7   7   4       42.42       58.82     12.95 o 
  -6   7   4        8.25        2.19     11.88 o 
  -5   7   4       11.26        7.13     12.15 o 
  -4   7   4       48.49       50.19     12.26 o 
  -3   7   4        2.62        1.97     10.42 o 
  -2   7   4       27.95       24.17     10.84 o 
  -1   7   4        0.99        1.23      9.96 o 
   0   7   4      120.56      130.87      9.62 o 
   1   7   4        0.35       10.36     10.36 o 
   2   7   4      181.26      178.66     14.21 o 
   3   7   4        1.72        6.24     10.69 o 
   4   7   4       32.55       45.37     11.14 o 
   5   7   4       88.14       85.35     13.48 o 
   6   7   4       89.02       90.62     15.67 o 
   7   7   4        0.70       12.31     12.31 o 
   8   7   4       23.97       17.38     14.03 o 
   9   7   4        8.64        6.66     13.75 o 
  -9   8   4       22.37        8.07     12.56 o 
  -8   8   4      190.93      193.62     13.14 o 
  -7   8   4        2.52       12.59     12.59 o 
  -6   8   4        0.04       19.25     11.06 o 
  -5   8   4        0.21        2.44     10.75 o 
  -4   8   4        3.22       13.32     10.80 o 
  -3   8   4       17.67       21.97     11.70 o 
  -2   8   4       70.74       70.49     13.55 o 
  -1   8   4       43.18       44.74     13.01 o 
   0   8   4       80.84       83.49     12.12 o 
   1   8   4        3.88        4.47     10.95 o 
   2   8   4       24.38       12.59     12.59 o 
   3   8   4       13.50       26.26     11.27 o 
   4   8   4        1.33        7.51     10.73 o 
   5   8   4        8.36       47.44      9.34 o 
   6   8   4        0.59       12.20     12.20 o 
   7   8   4        0.14       19.24     11.17 o 
  -7   9   4       10.72        7.48     11.93 o 
  -6   9   4        1.52        8.23     12.17 o 
  -5   9   4       41.45       42.87     13.08 o 
  -4   9   4       75.64       74.00     14.92 o 
  -3   9   4        4.36       22.13     12.37 o 
  -2   9   4       56.31       79.48     13.06 o 
  -1   9   4        3.03       13.15     13.15 o 
   0   9   4        0.78        8.54      8.54 o 
   1   9   4       79.65       43.63     15.74 o 
   2   9   4        2.06       21.40      9.64 o 
   3   9   4       18.85       10.62     14.21 o 
   4   9   4        2.40        4.55     12.99 o 
   5   9   4       17.62       10.49     12.56 o 
 -15   1   5        1.83       12.57     12.57 o 
 -14   1   5        7.57        4.08     10.69 o 
 -13   1   5        0.43       12.00     12.00 o 
 -12   1   5       30.50       35.74      9.98 o 
 -11   1   5      103.36      109.00     11.87 o 
 -10   1   5       54.59       55.78      9.71 o 
  -9   1   5        3.17        7.31      8.89 o 
  -8   1   5       96.97      105.50      9.39 o 
  -7   1   5      181.95      223.85     10.78 o 
  -6   1   5       59.63       58.34      7.36 o 
  -5   1   5        4.67        3.42      5.86 o 
  -4   1   5       33.32       25.43      5.96 o 
  -3   1   5      243.82      269.04      9.49 o 
  -2   1   5       86.99       88.10      6.28 o 
  -1   1   5      679.93      728.34     13.26 o 
   0   1   5     2154.08     2097.25     15.51 o 
   1   1   5     1981.08     1785.82      4.77 o 
   2   1   5      875.95      892.95     16.31 o 
   3   1   5       16.70       20.30      5.69 o 
   4   1   5      387.66      407.18     13.07 o 
   5   1   5        0.18        0.00      5.95 o 
   6   1   5       39.46       32.38      7.33 o 
   7   1   5       26.67       33.01      7.16 o 
   8   1   5       11.55       22.04      8.06 o 
   9   1   5       10.77       18.26      8.94 o 
  10   1   5        0.13        5.26      9.16 o 
  11   1   5       83.11      104.41     13.47 o 
  12   1   5        9.00        0.74     11.24 o 
 -14   2   5       28.20       24.35     13.33 o 
 -13   2   5       44.55       38.02     12.46 o 
 -12   2   5        1.91        0.65     10.05 o 
 -11   2   5       27.67       10.89     11.29 o 
 -10   2   5      291.96      317.53     15.87 o 
  -9   2   5        9.85        4.32      8.40 o 
  -8   2   5        5.33        7.38      7.86 o 
  -7   2   5      683.97      617.24     17.23 o 
  -6   2   5      460.59      422.53     14.26 o 
  -5   2   5       36.23       32.00      7.13 o 
  -4   2   5      656.84      717.87     15.77 o 
  -3   2   5       63.61       46.67      6.73 o 
  -2   2   5      414.74      384.11     11.52 o 
  -1   2   5      754.72      874.18     15.64 o 
   0   2   5      678.02      655.76     14.29 o 
   1   2   5       13.30        3.42      6.14 o 
   2   2   5     1078.18     1032.64     18.11 o 
   3   2   5       22.73       24.32      6.77 o 
   4   2   5      203.93      198.91     10.21 o 
   5   2   5       36.80       37.69      7.94 o 
   6   2   5      418.51      382.02     15.16 o 
   7   2   5      129.38      134.99     10.99 o 
   8   2   5      153.93      160.50     12.77 o 
   9   2   5       22.56       28.58      9.17 o 
  10   2   5        5.75       22.04      8.86 o 
  11   2   5       40.88       44.85     11.81 o 
  12   2   5        3.99       15.39     10.02 o 
 -14   3   5       28.67       41.22     11.79 o 
 -13   3   5        1.07        9.98     10.93 o 
 -12   3   5      107.84       98.01     14.13 o 
 -11   3   5       48.72       21.84     11.52 o 
 -10   3   5        5.03       15.80      9.20 o 
  -9   3   5      174.58      180.27     13.66 o 
  -8   3   5        0.36        7.25      8.00 o 
  -7   3   5       20.98       21.63      7.73 o 
  -6   3   5      231.04      239.14     12.16 o 
  -5   3   5       18.16       32.95      7.33 o 
  -4   3   5       11.62       10.93      6.90 o 
  -3   3   5      153.73      145.14      9.82 o 
  -2   3   5      810.97      744.56     16.58 o 
  -1   3   5     1592.50     1726.68     23.90 o 
   0   3   5       96.33      113.78      5.58 o 
   1   3   5      372.24      408.08     13.23 o 
   2   3   5        0.55        6.45      6.45 o 
   3   3   5      166.06      172.95     10.23 o 
   4   3   5        8.51       10.43      6.16 o 
   5   3   5       13.46       14.09      7.55 o 
   6   3   5      297.63      300.35     14.53 o 
   7   3   5      179.57      169.72      8.94 o 
   8   3   5        5.20        9.37      9.37 o 
   9   3   5       39.26       25.95     10.38 o 
  10   3   5       51.68       46.35     10.75 o 
  11   3   5       46.54       47.26     12.00 o 
 -13   4   5       82.06       47.10     15.15 o 
 -12   4   5       65.47       52.23     12.46 o 
 -11   4   5       47.95       60.28     11.43 o 
 -10   4   5        4.14       14.07      9.60 o 
  -9   4   5        8.08        3.51     10.96 o 
  -8   4   5        2.72        3.30      9.47 o 
  -7   4   5      278.47      302.51     15.03 o 
  -6   4   5       53.18       62.99      9.54 o 
  -5   4   5       85.74       78.14      9.72 o 
  -4   4   5        6.49       23.25      6.93 o 
  -3   4   5      609.37      611.89     17.25 o 
  -2   4   5      803.04      830.80     19.03 o 
  -1   4   5      215.81      209.13     11.17 o 
   0   4   5      755.13      868.59     15.23 o 
   1   4   5      248.45      281.49     12.29 o 
   2   4   5       95.39      106.83      9.38 o 
   3   4   5      147.97      126.51     10.69 o 
   4   4   5      177.04      182.72     12.56 o 
   5   4   5      113.62      131.72     11.89 o 
   6   4   5      214.57      252.01     14.97 o 
   7   4   5      109.88       94.04      9.84 o 
   8   4   5       48.04       51.32     12.19 o 
   9   4   5        8.12       14.85      9.61 o 
  10   4   5       20.64       19.66     11.15 o 
  11   4   5        3.03       18.30      8.26 o 
 -13   5   5        0.69        5.81     11.84 o 
 -12   5   5       50.22       38.07     12.29 o 
 -11   5   5        0.07        5.23     10.78 o 
 -10   5   5        1.30       10.77     10.77 o 
  -9   5   5        4.88        3.32     10.97 o 
  -8   5   5      298.76      304.99     17.47 o 
  -7   5   5      313.74      325.93     17.33 o 
  -6   5   5       59.91       43.60     12.16 o 
  -5   5   5        4.82        2.11      9.25 o 
  -4   5   5        0.27        3.42      8.24 o 
  -3   5   5        7.49       10.35      7.74 o 
  -2   5   5      569.89      545.24     18.00 o 
  -1   5   5        6.55        4.95      8.45 o 
   0   5   5       41.60       34.78      6.46 o 
   1   5   5      734.42      790.51     21.74 o 
   2   5   5       20.68        8.34      8.60 o 
   3   5   5       97.27       81.24     10.84 o 
   4   5   5       31.74       26.70      9.75 o 
   5   5   5     1222.88     1295.92     30.83 o 
   6   5   5      302.46      308.94     18.45 o 
   7   5   5        8.27       25.69      9.67 o 
   8   5   5       41.38       49.74     12.46 o 
   9   5   5       43.10       51.93     12.49 o 
  10   5   5        2.40        4.96      9.69 o 
 -12   6   5       32.60       14.24     13.24 o 
 -11   6   5        1.01       12.13     12.13 o 
 -10   6   5        8.78       13.98     12.06 o 
  -9   6   5       62.44       52.93     13.36 o 
  -8   6   5      234.68      198.78     17.09 o 
  -7   6   5      283.62      277.50     19.17 o 
  -6   6   5       14.67       24.71     11.36 o 
  -5   6   5      148.30      159.39     14.73 o 
  -4   6   5       63.97       66.43     11.72 o 
  -3   6   5      166.02      176.95     13.53 o 
  -2   6   5      129.53      121.11     12.58 o 
  -1   6   5       52.37       49.20     10.38 o 
   0   6   5        1.85        2.88      8.01 o 
   1   6   5      255.45      234.57     15.32 o 
   2   6   5        7.02        8.83      9.72 o 
   3   6   5       29.18       27.28     11.09 o 
   4   6   5       86.51      118.40     13.54 o 
   5   6   5        5.75       10.56     11.71 o 
   6   6   5        0.00        4.52     10.53 o 
   7   6   5       13.79       26.19     11.21 o 
   8   6   5        4.51        3.35     10.74 o 
   9   6   5       12.44        6.99     11.82 o 
 -11   7   5        7.18        6.90     12.31 o 
 -10   7   5        5.15       30.35     10.49 o 
  -9   7   5      127.47      139.51     15.19 o 
  -8   7   5        1.40        0.79     11.85 o 
  -7   7   5       75.63       66.09     13.87 o 
  -6   7   5        2.93       12.10     12.10 o 
  -5   7   5      305.28      294.06     19.23 o 
  -4   7   5       17.04       18.09     11.91 o 
  -3   7   5       50.28       53.17     13.86 o 
  -2   7   5       55.62       63.14     11.67 o 
  -1   7   5       18.83        5.22     12.38 o 
   0   7   5        9.22        8.36      6.83 o 
   1   7   5        3.48        4.07      9.99 o 
   2   7   5        0.01        1.42     10.13 o 
   3   7   5      259.43      294.42     17.89 o 
   4   7   5      239.19      276.53     18.08 o 
   5   7   5       50.69       32.30     12.91 o 
   6   7   5       16.12       37.47     12.03 o 
   7   7   5       48.53       45.57     14.89 o 
   8   7   5        8.32       11.15     14.09 o 
  -9   8   5       50.01       33.48     14.71 o 
  -8   8   5       49.03       36.74     13.17 o 
  -7   8   5       38.92       17.51     12.62 o 
  -6   8   5        0.91        5.94     13.32 o 
  -5   8   5        0.01       14.81     10.66 o 
  -4   8   5        7.26       26.38     11.97 o 
  -3   8   5       26.97       19.48     11.62 o 
  -2   8   5      402.78      379.74     22.07 o 
  -1   8   5       48.37        8.28     12.42 o 
   0   8   5       18.69       16.63      7.95 o 
   1   8   5       17.84       19.34     12.04 o 
   2   8   5       16.36        1.59     11.39 o 
   3   8   5        2.24       19.01     12.16 o 
   4   8   5       11.88        8.65     11.68 o 
   5   8   5       39.87       35.24     12.40 o 
   6   8   5        0.02        0.00     13.90 o 
  -6   9   5       22.09       11.04     13.35 o 
  -5   9   5        0.24        6.31     12.00 o 
  -4   9   5        0.06       10.64     12.28 o 
  -3   9   5       71.45       73.63     14.92 o 
  -2   9   5       61.79       59.75     15.18 o 
  -1   9   5       19.46        0.85     11.35 o 
   0   9   5       27.57       29.73      8.79 o 
   1   9   5        0.59       12.74     12.74 o 
   2   9   5       51.41       44.09     13.03 o 
   3   9   5       14.19        7.25     11.86 o 
   4   9   5       27.29        7.50     14.24 o 
 -15   0   6       33.47       41.23     13.69 o 
 -14   0   6        7.91        5.70     12.21 o 
 -13   0   6        2.72       13.38     10.47 o 
 -12   0   6       15.32        2.64     10.32 o 
 -11   0   6      210.25      191.96     15.05 o 
 -10   0   6      523.35      511.40     19.18 o 
  -9   0   6      120.10      125.58     10.85 o 
  -8   0   6      163.64      152.04      9.73 o 
  -7   0   6      114.61      117.46      9.66 o 
  -6   0   6        0.44        2.59      6.21 o 
  -5   0   6      650.44      696.71     16.05 o 
  -4   0   6       95.75      112.39      7.65 o 
  -3   0   6     1014.82     1018.93     17.11 o 
  -2   0   6     1517.85     1628.07     20.21 o 
  -1   0   6      211.57      179.19      7.85 o 
   0   0   6        0.63        1.14      3.50 o 
   1   0   6      530.82      603.26     13.94 o 
   2   0   6      811.48      849.70     16.73 o 
   3   0   6      119.75      162.23      9.55 o 
   4   0   6        2.01        2.86      6.39 o 
   5   0   6      572.33      601.09     16.80 o 
   6   0   6       23.66       23.07      7.54 o 
   7   0   6       54.96       49.65      8.94 o 
   8   0   6       87.07       96.12     10.28 o 
   9   0   6      154.09      160.34     13.07 o 
  10   0   6       39.36       57.73     10.17 o 
  11   0   6       15.19       19.21     10.90 o 
  12   0   6        3.97        3.15     10.10 o 
 -15   1   6       37.01       44.16     11.67 o 
 -14   1   6       63.27       58.90     13.60 o 
 -13   1   6       52.89       54.61     12.41 o 
 -12   1   6       50.45       55.21     11.73 o 
 -11   1   6       10.98       23.17      9.13 o 
 -10   1   6       75.65       64.60     10.56 o 
  -9   1   6      121.09      128.71     11.11 o 
  -8   1   6        0.54        7.61      6.83 o 
  -7   1   6      329.53      313.05     12.37 o 
  -6   1   6       31.89       21.61      7.18 o 
  -4   1   6      131.16      103.95      9.67 o 
  -3   1   6       43.29       48.36      6.26 o 
  -2   1   6       85.13      120.15      7.35 o 
  -1   1   6      128.46      140.31      8.01 o 
   0   1   6      968.75      969.09     11.67 o 
   1   1   6      239.58      255.08      9.91 o 
   2   1   6     1705.42     1783.75     24.05 o 
   3   1   6        0.82        3.56      5.30 o 
   4   1   6        6.15       10.39      5.97 o 
   5   1   6        9.20       10.27      6.87 o 
   6   1   6       16.01       13.99      7.02 o 
   7   1   6       21.84       13.69      7.91 o 
   8   1   6        8.44        3.27      9.09 o 
   9   1   6       27.72       40.57      9.49 o 
  10   1   6        1.03        8.76      8.76 o 
  11   1   6        8.28       10.27     10.19 o 
  12   1   6        1.33       10.92     10.92 o 
 -14   2   6       72.12       70.63     13.53 o 
 -13   2   6        0.62       13.49      9.85 o 
 -12   2   6       32.85        7.54      9.98 o 
 -11   2   6       57.36       44.48     12.66 o 
 -10   2   6       22.43       37.93      8.91 o 
  -9   2   6        1.41        2.02      8.76 o 
  -8   2   6        0.80        3.17      7.65 o 
  -7   2   6      159.17      158.62     11.06 o 
  -6   2   6      563.72      560.12     16.48 o 
  -5   2   6       15.77        6.87      7.19 o 
  -4   2   6      239.77      198.79      9.97 o 
  -3   2   6     1059.84     1002.85     18.60 o 
  -2   2   6      846.49      957.93     17.43 o 
  -1   2   6     1138.20     1163.17     19.25 o 
   0   2   6      220.69      224.38      7.04 o 
   1   2   6      163.46      147.66      8.61 o 
   2   2   6       37.09       40.75      6.66 o 
   3   2   6       15.39       15.07      7.00 o 
   4   2   6      245.50      257.60     12.22 o 
   5   2   6        8.57       15.64      7.59 o 
   6   2   6        0.08        6.10      7.39 o 
   7   2   6      110.84      137.30     11.45 o 
   8   2   6       88.27       91.19     11.30 o 
   9   2   6      194.37      203.09     14.17 o 
  10   2   6       56.44       62.15     11.83 o 
  11   2   6        3.19       10.36      9.50 o 
 -14   3   6        2.10       17.41     10.46 o 
 -13   3   6       23.55        6.96     13.62 o 
 -12   3   6        0.16       10.73      9.99 o 
 -11   3   6        3.59       10.98     10.98 o 
 -10   3   6      308.80      322.44     16.66 o 
  -9   3   6        0.77        4.39      9.13 o 
  -8   3   6        2.82       21.21      7.59 o 
  -7   3   6        3.87        5.12      7.05 o 
  -6   3   6       86.23       85.41      9.42 o 
  -5   3   6      236.26      215.79     11.50 o 
  -4   3   6       53.48       59.82      9.08 o 
  -3   3   6        1.03        0.66      7.16 o 
  -2   3   6      787.32      829.59     17.74 o 
  -1   3   6      313.85      289.21     11.56 o 
   0   3   6        0.89        5.01      4.62 o 
   1   3   6     1919.23     1881.06     26.85 o 
   2   3   6       19.31       18.41      7.12 o 
   3   3   6       75.70       76.97      8.20 o 
   4   3   6        6.69        3.46      7.24 o 
   5   3   6       25.34       20.93      8.23 o 
   6   3   6       11.31       15.14      8.11 o 
   7   3   6        1.50        9.71      8.93 o 
   8   3   6        1.65       11.79      7.78 o 
   9   3   6       36.39       43.88     10.19 o 
  10   3   6       11.34        9.45     10.04 o 
  11   3   6        9.56        6.09     11.19 o 
 -13   4   6       24.24       37.10     12.48 o 
 -12   4   6        3.32        4.54     10.85 o 
 -11   4   6        6.77        0.74     10.32 o 
 -10   4   6        0.39        4.61     10.13 o 
  -9   4   6        2.15        3.64      9.83 o 
  -8   4   6       45.89       42.57     10.26 o 
  -6   4   6      196.08      181.77     12.90 o 
  -5   4   6        0.51       13.70      8.13 o 
  -4   4   6      192.90      180.91     11.96 o 
  -3   4   6       25.33       15.91      7.61 o 
  -2   4   6       71.21       66.48      9.35 o 
  -1   4   6      681.43      659.68     18.25 o 
   0   4   6      390.71      384.88     10.06 o 
   1   4   6      105.92      107.17      9.63 o 
   2   4   6      260.60      267.20     13.61 o 
   3   4   6       48.80       42.93      9.56 o 
   4   4   6      179.29      169.86     12.33 o 
   5   4   6      109.57      132.46     11.72 o 
   6   4   6      134.80      116.54     12.95 o 
   7   4   6      199.79      216.63     14.62 o 
   8   4   6        2.54        7.56      8.75 o 
   9   4   6        4.42        3.65      9.58 o 
  10   4   6        7.05        6.18     10.47 o 
 -13   5   6        0.28        6.69     12.31 o 
 -12   5   6        0.63       16.95     10.31 o 
 -11   5   6       26.54       32.96     11.29 o 
 -10   5   6        3.66        1.43     10.72 o 
  -8   5   6        9.14       12.28     11.33 o 
  -7   5   6       86.21       73.30     12.11 o 
  -6   5   6      173.30      174.01     14.61 o 
  -5   5   6      347.24      345.90     17.27 o 
  -3   5   6       33.16       25.56      9.89 o 
  -2   5   6        5.90        1.44      8.61 o 
  -1   5   6        4.15       20.24      7.35 o 
   0   5   6        1.28        6.05      6.05 o 
   1   5   6        2.51       17.15      7.59 o 
   2   5   6        8.41       27.45      8.63 o 
   3   5   6       29.75       47.99     10.28 o 
   4   5   6      689.66      706.58     23.23 o 
   5   5   6       24.80       22.93     11.12 o 
   6   5   6      100.07      112.90     13.67 o 
   7   5   6      112.96      109.47     12.92 o 
   8   5   6       32.32       28.44     12.08 o 
   9   5   6        3.79        4.07     10.28 o 
  10   5   6        1.56       19.31     10.23 o 
 -12   6   6        2.88       10.16     12.95 o 
 -11   6   6        8.74        9.88     11.42 o 
 -10   6   6        2.90        0.76     10.98 o 
  -9   6   6        0.90        6.89     10.77 o 
  -8   6   6      178.50      195.35     16.89 o 
  -7   6   6        4.98       10.42     11.49 o 
  -6   6   6       20.62       35.88     10.58 o 
  -5   6   6      334.60      361.90     18.76 o 
  -4   6   6      705.31      745.98     24.61 o 
  -3   6   6        8.54       24.95     10.69 o 
  -2   6   6       46.13       44.81     11.21 o 
  -1   6   6       33.44       43.89     10.26 o 
   0   6   6       12.36        9.99      8.49 o 
   1   6   6        5.92        0.62      9.28 o 
   2   6   6        5.08        3.07      9.94 o 
   3   6   6      736.63      721.99     24.55 o 
   4   6   6       23.53       33.37     11.15 o 
   5   6   6        9.22       17.67     11.23 o 
   6   6   6        0.20        2.37     11.04 o 
   7   6   6        4.30        4.15     11.56 o 
   8   6   6        4.98       23.18     11.26 o 
   9   6   6        0.65        9.76      9.93 o 
 -10   7   6       49.37       38.55     13.72 o 
  -9   7   6        0.45       35.24     10.70 o 
  -8   7   6        1.32       30.19     10.58 o 
  -7   7   6        4.72        8.77     11.00 o 
  -6   7   6       15.77       20.00     11.37 o 
  -5   7   6      140.00      151.66     15.03 o 
  -4   7   6      133.45      115.93     15.92 o 
  -3   7   6        7.84        7.65     12.44 o 
  -2   7   6      157.59      172.04     14.64 o 
  -1   7   6       48.21       31.33     12.25 o 
   0   7   6      114.89      110.48     10.16 o 
   1   7   6        0.71        2.84     11.27 o 
   2   7   6      100.82      102.72     15.06 o 
   3   7   6      269.73      263.92     18.17 o 
   4   7   6      249.68      268.14     19.47 o 
   5   7   6       10.65       11.72     10.91 o 
   6   7   6       10.59        6.99     13.55 o 
   7   7   6        1.80       10.93     12.06 o 
  -9   8   6       58.73       33.41     15.69 o 
  -8   8   6        0.02        8.13     11.97 o 
  -7   8   6        4.22        1.77     13.57 o 
  -6   8   6        5.42        6.12     12.58 o 
  -5   8   6       16.24       16.05     13.26 o 
  -4   8   6       32.07       21.31     13.48 o 
  -3   8   6      230.63      227.25     18.21 o 
  -2   8   6       77.83       80.36     13.64 o 
  -1   8   6       17.77        0.79     12.33 o 
   0   8   6       20.59       20.33     14.60 o 
   1   8   6      156.11      143.94     16.01 o 
   2   8   6       33.38       28.94     12.62 o 
   3   8   6        6.24        5.13     11.86 o 
   4   8   6       16.48        1.77     12.83 o 
   5   8   6        4.78       11.18     12.67 o 
   6   8   6       11.77       10.58     12.92 o 
  -6   9   6        3.71        4.69     12.78 o 
  -5   9   6        4.10       13.75     12.03 o 
  -4   9   6        9.21       12.31     12.31 o 
  -3   9   6       12.60        3.52     13.38 o 
  -2   9   6       18.88        1.70     14.09 o 
  -1   9   6       27.04       32.20     12.83 o 
   0   9   6       21.12       26.33      9.08 o 
   1   9   6        3.04        0.84     12.44 o 
   2   9   6       99.84       71.54     14.88 o 
   3   9   6       50.40       33.54     13.68 o 
 -15   1   7        0.01       15.54     10.55 o 
 -14   1   7       85.52       82.48     13.90 o 
 -13   1   7       22.92       22.35     11.78 o 
 -12   1   7       79.40       40.61     12.69 o 
 -11   1   7        0.01        3.65      9.89 o 
 -10   1   7       12.55       10.08     10.08 o 
  -9   1   7       33.70       11.89      9.40 o 
  -8   1   7        0.69        4.51      7.23 o 
  -7   1   7       16.13        5.73      7.82 o 
  -6   1   7      297.61      280.01      6.47 o 
  -5   1   7      130.13      107.69      6.99 o 
  -4   1   7      163.04      196.97     10.21 o 
  -3   1   7     1845.09     2028.08     25.70 o 
  -2   1   7      133.66      137.96      8.59 o 
  -1   1   7       38.26       73.56      7.05 o 
   0   1   7      593.16      584.34     10.26 o 
   1   1   7      215.00      242.87     10.39 o 
   2   1   7       67.13       83.76      7.80 o 
   3   1   7       60.67       71.28      8.03 o 
   4   1   7       87.73       80.03      8.90 o 
   5   1   7      170.88      134.22     10.92 o 
   6   1   7       21.34       14.73      8.27 o 
   7   1   7       38.11       43.65      8.99 o 
   8   1   7       20.98       20.50      8.93 o 
   9   1   7       42.22       44.46     10.25 o 
  10   1   7       29.76       33.93     11.02 o 
  11   1   7        0.03        6.69      9.83 o 
 -14   2   7        0.58        2.46     10.47 o 
 -13   2   7       15.27       23.52     10.18 o 
 -12   2   7       82.61       85.62     10.60 o 
 -11   2   7        0.01        3.19      9.74 o 
 -10   2   7       11.14       31.82      9.43 o 
  -9   2   7        9.95       15.85      9.20 o 
  -8   2   7      121.85      127.90     11.52 o 
  -7   2   7      149.93      135.35     11.47 o 
  -6   2   7       11.62        5.61      7.35 o 
  -5   2   7        1.20        2.96      6.50 o 
  -4   2   7      351.92      371.75     13.70 o 
  -3   2   7      312.33      311.83     11.97 o 
  -2   2   7     3435.35     3578.14     34.64 o 
  -1   2   7       99.20      101.26      8.20 o 
   0   2   7      424.14      421.56      9.50 o 
   1   2   7      134.24      115.97      8.32 o 
   2   2   7      130.83      128.45      9.06 o 
   3   2   7       95.80       93.61      9.00 o 
   4   2   7       35.31       28.60      7.49 o 
   5   2   7        0.32        0.88      7.55 o 
   6   2   7       26.66       42.77      8.63 o 
   7   2   7        0.13        0.59      8.11 o 
   8   2   7       36.90       35.12      9.58 o 
   9   2   7      109.66      108.74     12.33 o 
  10   2   7        2.53        7.79      9.29 o 
  11   2   7       11.74       27.00     11.05 o 
 -14   3   7        5.74       15.85     10.70 o 
 -13   3   7       20.85        1.60     12.61 o 
 -12   3   7        0.33        4.42     11.21 o 
 -11   3   7       11.56        5.38     10.77 o 
 -10   3   7        5.32       11.27      9.93 o 
  -9   3   7        0.73       10.58     10.58 o 
  -8   3   7       35.11       26.46     10.20 o 
  -7   3   7      105.01      108.26     10.72 o 
  -6   3   7       50.75       64.03      9.76 o 
  -5   3   7      192.74      185.07     12.02 o 
  -4   3   7      577.18      575.60     16.68 o 
  -3   3   7      907.50      935.20     20.67 o 
  -2   3   7      518.27      593.12     16.36 o 
  -1   3   7      818.19      822.64     19.64 o 
   0   3   7      494.11      562.10     28.59 o 
   1   3   7        0.36        0.79      6.73 o 
   2   3   7       75.52       80.37      8.73 o 
   3   3   7      199.79      196.31     11.56 o 
   4   3   7        2.98       13.11      6.71 o 
   5   3   7       23.29        5.12      9.08 o 
   6   3   7      111.10      128.99     11.89 o 
   7   3   7      228.48      222.48     15.53 o 
   8   3   7       17.59       11.11      9.68 o 
   9   3   7        1.76        4.22      8.74 o 
  10   3   7       15.87       23.74     10.36 o 
 -13   4   7        0.16        1.67     11.02 o 
 -12   4   7       44.09       28.72     12.73 o 
 -11   4   7        4.99       12.42     11.00 o 
 -10   4   7        2.17       11.58      8.79 o 
  -9   4   7        2.81        3.85     11.12 o 
  -8   4   7        1.17        4.14      9.73 o 
  -7   4   7      352.91      340.41     17.24 o 
  -6   4   7      398.75      387.61     17.69 o 
  -5   4   7       59.90       53.05      8.94 o 
  -4   4   7        0.44        6.82      8.07 o 
  -3   4   7        0.24        0.00      7.98 o 
  -2   4   7       98.89      108.01     10.92 o 
  -1   4   7       95.18       87.23     10.67 o 
   0   4   7      277.50      297.51      9.73 o 
   1   4   7        4.05        3.57      7.70 o 
   2   4   7      357.64      348.87     15.10 o 
   3   4   7        8.05        7.63      8.54 o 
   4   4   7        5.54        7.61      8.61 o 
   5   4   7       53.38       47.37     10.49 o 
   6   4   7        2.89       21.93      9.43 o 
   7   4   7       41.44       53.04     10.97 o 
   8   4   7      110.75      128.86     14.42 o 
   9   4   7       16.83       25.00     10.08 o 
  10   4   7       15.92       27.64     10.77 o 
 -13   5   7       34.95       54.54     12.98 o 
 -12   5   7        0.64        1.61     11.66 o 
 -11   5   7       13.11        5.47     11.53 o 
 -10   5   7        5.59       20.89     10.28 o 
  -9   5   7       77.89       88.13     12.52 o 
  -8   5   7        6.47        0.70     11.79 o 
  -7   5   7      544.22      510.26     21.85 o 
  -6   5   7        3.84        5.95     11.39 o 
  -5   5   7      175.20      186.98     14.45 o 
  -4   5   7       31.29       27.86     10.01 o 
  -3   5   7      169.40      156.55     13.06 o 
  -2   5   7      256.84      285.06     15.32 o 
  -1   5   7      231.01      255.44     14.50 o 
   0   5   7       33.82       33.49      6.74 o 
   1   5   7       20.87       49.41      9.15 o 
   2   5   7       23.13       41.97      9.25 o 
   3   5   7       58.68       61.10     11.05 o 
   4   5   7        1.13        2.56     10.33 o 
   5   5   7      173.48      155.57     15.45 o 
   6   5   7       68.12       82.84     12.76 o 
   7   5   7       50.32       49.11     12.69 o 
   8   5   7       16.81       26.95     12.84 o 
   9   5   7       31.67       42.07     12.74 o 
 -12   6   7        5.36       29.26     10.51 o 
 -11   6   7        1.33       11.79     11.46 o 
 -10   6   7       32.71       42.98     12.70 o 
  -9   6   7       12.33        1.55     11.39 o 
  -8   6   7        8.28       18.70     12.56 o 
  -7   6   7        0.08       11.44     11.44 o 
  -6   6   7      115.92      121.01     15.23 o 
  -5   6   7      173.12      169.88     15.47 o 
  -4   6   7      541.40      560.12     21.94 o 
  -3   6   7       35.65       62.90     11.18 o 
  -2   6   7        7.27        3.08     10.04 o 
  -1   6   7       95.12      112.21     13.18 o 
   0   6   7       38.34       31.86     12.72 o 
   1   6   7      116.21      141.43     13.62 o 
   2   6   7      112.04      132.33     13.13 o 
   3   6   7      101.66      112.83     12.97 o 
   4   6   7        1.53       19.02     10.38 o 
   5   6   7        0.12        2.28     11.28 o 
   6   6   7       11.82       15.34     11.91 o 
   7   6   7       22.11       41.46     11.54 o 
   8   6   7       15.81       31.51     11.56 o 
 -10   7   7        1.36        6.93     12.89 o 
  -9   7   7       22.03        8.55     13.96 o 
  -8   7   7        2.56        7.49     11.91 o 
  -7   7   7        7.66        0.00     10.99 o 
  -6   7   7        2.77       18.83     11.03 o 
  -5   7   7      225.26      229.77     18.94 o 
  -4   7   7        4.02        6.71     11.16 o 
  -3   7   7       67.93       80.82     13.97 o 
  -2   7   7       35.36       35.84     11.81 o 
  -1   7   7       63.43       57.98     12.99 o 
   0   7   7       33.09       31.40      7.87 o 
   1   7   7       29.82       32.60     11.99 o 
   2   7   7       89.01       61.24     15.84 o 
   3   7   7      211.98      244.56     18.44 o 
   4   7   7       32.76       50.75     11.74 o 
   5   7   7        1.44        7.84     11.90 o 
   6   7   7        5.10        0.86     12.81 o 
   7   7   7      105.27      144.97     16.40 o 
  -8   8   7        1.18       10.86     12.72 o 
  -7   8   7        0.04        2.69     12.51 o 
  -6   8   7        0.42        9.73     12.95 o 
  -5   8   7        1.23        0.00     12.21 o 
  -4   8   7       60.95       33.76     14.86 o 
  -3   8   7       69.02       33.02     14.86 o 
  -2   8   7        6.38        5.75     11.85 o 
  -1   8   7        1.37       13.02     13.29 o 
   0   8   7       47.55       59.15     11.49 o 
   1   8   7       71.73       59.37     14.91 o 
   2   8   7        0.73       19.73     11.05 o 
   3   8   7       11.00       25.75     11.65 o 
   4   8   7        3.49        3.65     11.85 o 
   5   8   7        0.03        2.84     11.27 o 
  -5   9   7       13.68       23.35     12.35 o 
  -4   9   7       15.24        9.22     13.83 o 
  -3   9   7       16.82       40.69     11.58 o 
  -2   9   7        6.52       26.87     12.03 o 
  -1   9   7        1.94        2.70     13.24 o 
   0   9   7       11.24       16.79      8.93 o 
   1   9   7      171.58      190.22     17.68 o 
 -14   0   8        0.01        3.30     10.47 o 
 -13   0   8        2.98        3.75     10.76 o 
 -12   0   8        9.72       17.20     10.43 o 
 -11   0   8        0.00        0.65      9.64 o 
 -10   0   8       77.11      100.28     11.96 o 
  -9   0   8        4.96       14.67      8.37 o 
  -8   0   8      951.74      877.65     22.30 o 
  -7   0   8        0.57        1.27      7.22 o 
  -6   0   8      884.91      922.34     20.76 o 
  -5   0   8      649.72      700.45     17.56 o 
  -4   0   8     5110.86     5350.91     44.40 o 
  -3   0   8       81.89      108.43      8.44 o 
  -2   0   8      465.43      488.44     13.85 o 
  -1   0   8      526.64      486.47     13.46 o 
   0   0   8      281.78      327.86     11.95 o 
   1   0   8       43.59       43.25      6.78 o 
   2   0   8       24.42        6.74      6.21 o 
   3   0   8      439.58      361.34      6.74 o 
   4   0   8       17.68        1.70      7.04 o 
   5   0   8        8.80        8.06      8.06 o 
   6   0   8        2.37        1.52      8.21 o 
   7   0   8      344.97      265.41     15.45 o 
   8   0   8       35.08       28.38      9.08 o 
   9   0   8        0.29        3.27      8.42 o 
  10   0   8       46.21       56.14      9.81 o 
 -14   1   8       29.58       32.63     12.13 o 
 -13   1   8        0.36        0.73     11.27 o 
 -12   1   8        0.07       10.43     11.26 o 
 -11   1   8        3.25        3.83     10.60 o 
 -10   1   8        4.91        3.42      9.69 o 
  -9   1   8      131.24      136.57     11.38 o 
  -8   1   8       34.12       41.07      8.85 o 
  -7   1   8      297.05      248.27     13.15 o 
  -6   1   8      245.78      191.68      7.23 o 
  -5   1   8      415.99      348.82      7.05 o 
  -4   1   8     1122.12     1259.74     22.37 o 
  -3   1   8       64.86       48.37      7.28 o 
  -2   1   8      253.35      241.86     11.22 o 
  -1   1   8        6.25        1.96      6.34 o 
   0   1   8       96.11      107.83      5.88 o 
   1   1   8      101.88       85.53      6.18 o 
   2   1   8      124.98      113.37      5.86 o 
   4   1   8       24.05       30.59      8.10 o 
   5   1   8       10.90       11.36      6.98 o 
   6   1   8        0.37        4.60      7.76 o 
   7   1   8       13.52        2.76      8.92 o 
   8   1   8      223.42      179.19      9.13 o 
   9   1   8        0.28       11.61      8.19 o 
  10   1   8       40.16       52.99     10.34 o 
 -14   2   8        0.13       10.76     12.50 o 
 -13   2   8       15.01       16.27     10.69 o 
 -11   2   8       19.44       47.56      9.82 o 
 -10   2   8       80.68       89.08     12.76 o 
  -9   2   8      226.37      257.92     15.43 o 
  -8   2   8       88.14       60.19     11.88 o 
  -7   2   8       80.05       79.36     10.28 o 
  -6   2   8      417.59      406.40     15.01 o 
  -5   2   8      161.07      196.13     11.54 o 
  -4   2   8       39.54       63.52      8.16 o 
  -3   2   8      113.25      112.77      9.45 o 
  -2   2   8       22.95       24.64      7.34 o 
  -1   2   8      103.60      110.48      8.31 o 
   0   2   8       88.17       84.52      8.33 o 
   1   2   8      286.66      281.00     12.03 o 
   2   2   8        4.04        6.06      6.22 o 
   3   2   8       30.68       31.86      8.36 o 
   4   2   8       46.12       46.60      8.11 o 
   6   2   8       89.83       91.65     10.33 o 
   7   2   8       32.97       30.37      9.16 o 
   8   2   8        8.24        8.69      8.90 o 
   9   2   8       11.88        8.14      9.40 o 
  10   2   8        0.76        6.49      9.57 o 
 -14   3   8        0.12       13.59     11.71 o 
 -13   3   8       18.40        4.83     11.12 o 
 -12   3   8       13.93       21.81     10.54 o 
 -11   3   8        6.25        6.35     11.36 o 
 -10   3   8       10.36       22.74     10.03 o 
  -9   3   8      469.83      477.54     20.90 o 
  -8   3   8       10.47        1.69     10.25 o 
  -7   3   8        1.59        4.14      8.19 o 
  -6   3   8        0.01        8.47      8.47 o 
  -5   3   8        2.62        0.91      7.30 o 
  -4   3   8       54.97       74.38      9.83 o 
  -3   3   8       44.86       52.65      9.05 o 
  -2   3   8       22.85       11.55      8.05 o 
  -1   3   8      229.78      261.51     12.39 o 
   0   3   8       72.91       82.95      6.71 o 
   1   3   8      139.19      137.29     10.79 o 
   2   3   8      105.47      105.26     10.34 o 
   3   3   8      112.86      126.88     11.42 o 
   4   3   8       78.69       60.26     10.31 o 
   5   3   8       68.04       84.78     10.09 o 
   6   3   8      159.26      143.16      9.76 o 
   7   3   8        4.40        2.54      9.33 o 
   8   3   8       16.87       17.61      9.11 o 
   9   3   8        3.58        9.37      8.80 o 
  10   3   8       44.36       34.65     11.93 o 
 -13   4   8       28.73       30.94     12.33 o 
 -12   4   8        4.38       15.91     11.40 o 
 -11   4   8       18.82       30.02     12.15 o 
 -10   4   8       34.97       28.26     12.34 o 
  -9   4   8        2.34        5.32     11.17 o 
  -8   4   8      503.75      482.32     21.37 o 
  -7   4   8      276.80      300.83     16.86 o 
  -6   4   8      920.44      948.29     25.36 o 
  -5   4   8      115.38      101.61     12.26 o 
  -4   4   8       61.25       70.07     10.10 o 
  -3   4   8      273.76      297.62     14.19 o 
  -2   4   8      137.79      111.00     10.95 o 
  -1   4   8       90.71      107.54     11.21 o 
   0   4   8      322.84      315.66     10.56 o 
   1   4   8      164.52      146.07     11.15 o 
   2   4   8       22.44       12.33      9.83 o 
   3   4   8      384.62      415.03     17.96 o 
   4   4   8       76.22       72.78     12.10 o 
   5   4   8       71.57       64.01     11.71 o 
   6   4   8        0.96       23.83      9.34 o 
   7   4   8        6.73        1.40      9.55 o 
   8   4   8        0.28        5.90     10.67 o 
   9   4   8        2.11        6.94     10.28 o 
 -12   5   8        3.30       10.89     10.89 o 
 -11   5   8        2.29        4.82     12.15 o 
 -10   5   8        0.86       22.23     10.90 o 
  -9   5   8        0.03        8.04     11.84 o 
  -8   5   8        6.58       49.58     10.02 o 
  -7   5   8      289.90      275.62     18.51 o 
  -6   5   8       25.12       37.04     11.13 o 
  -5   5   8      456.35      422.67     19.93 o 
  -4   5   8       48.71       54.78     11.62 o 
  -3   5   8      181.74      217.52     14.15 o 
  -2   5   8       78.82       73.20     11.11 o 
  -1   5   8       45.93       33.79     10.74 o 
   0   5   8       13.82       20.93      6.70 o 
   1   5   8       21.24       10.91     10.32 o 
   2   5   8       16.55       20.10     10.64 o 
   3   5   8       11.75        8.34     10.39 o 
   4   5   8        0.77       10.76      9.82 o 
   5   5   8       32.43       40.43     12.55 o 
   6   5   8      328.93      356.81     20.31 o 
   7   5   8        1.84       12.51     11.15 o 
   8   5   8        4.84        6.51      9.37 o 
 -11   6   8        6.78       16.25     12.27 o 
 -10   6   8       12.53       14.10     11.25 o 
  -9   6   8        4.30       19.17     10.39 o 
  -8   6   8        1.23       10.73     10.90 o 
  -7   6   8        4.76       25.77     11.26 o 
  -6   6   8      349.73      325.60     12.24 o 
  -5   6   8       57.70       71.94     13.17 o 
  -4   6   8        1.49        5.25     11.01 o 
  -3   6   8       18.04        7.04     12.44 o 
  -2   6   8      115.00      127.12     14.73 o 
  -1   6   8      145.29      159.42     14.57 o 
   0   6   8       30.80       38.67      8.17 o 
   1   6   8        7.59        8.86     10.62 o 
   2   6   8       25.97       31.08     10.97 o 
   3   6   8      133.12      168.52     15.77 o 
   4   6   8       24.07       12.27     12.70 o 
   5   6   8      381.60      392.84     21.98 o 
   6   6   8       48.95       72.74     12.70 o 
   7   6   8        8.73        5.23     12.32 o 
 -10   7   8       52.72       37.06     13.84 o 
  -9   7   8        5.58        9.56     12.82 o 
  -8   7   8        0.02       17.71     12.12 o 
  -7   7   8       10.78        2.45     11.80 o 
  -6   7   8       54.33       62.30     13.60 o 
  -5   7   8        0.05        2.31     11.52 o 
  -4   7   8       44.57       28.93     13.67 o 
  -3   7   8      105.33       92.48     15.73 o 
  -2   7   8        6.09       12.04     11.33 o 
  -1   7   8       10.44       15.81     11.63 o 
   0   7   8       18.52       28.19     14.09 o 
   1   7   8       15.71        6.99     11.69 o 
   2   7   8      104.03       76.30     15.21 o 
   3   7   8       10.47       29.07     11.72 o 
   4   7   8        0.18       12.05     10.39 o 
   5   7   8        0.85       13.32     13.32 o 
   6   7   8        7.85        8.29     11.98 o 
  -8   8   8        1.81        5.45     13.14 o 
  -7   8   8        2.60       13.26     13.26 o 
  -6   8   8        0.27        0.87     12.15 o 
  -5   8   8       11.42       19.30     12.07 o 
  -4   8   8        1.09        2.58     13.24 o 
  -3   8   8        1.35        7.69     12.29 o 
  -2   8   8        1.21       10.99     12.75 o 
  -1   8   8       42.23       64.30     13.04 o 
   0   8   8       47.15       26.83      9.83 o 
   1   8   8       46.77       37.37     13.12 o 
   2   8   8        2.35        7.97     12.39 o 
   3   8   8        1.56       10.06     12.47 o 
   4   8   8        2.38       12.83     12.83 o 
  -3   9   8        0.07       23.12     11.61 o 
  -2   9   8        2.55        0.92     12.64 o 
  -1   9   8        1.42       10.07     12.83 o 
 -14   1   9       17.94        4.13     12.13 o 
 -13   1   9       12.04       17.07     11.33 o 
 -12   1   9      177.81      178.36     16.42 o 
 -11   1   9        8.09        9.27     10.66 o 
 -10   1   9       12.55        4.84     10.42 o 
  -9   1   9       56.78       51.09     11.22 o 
  -8   1   9        0.93       12.25      8.49 o 
  -7   1   9      150.78      184.77     12.47 o 
  -5   1   9       13.35        4.52      7.10 o 
  -4   1   9       88.37       87.53     10.00 o 
  -3   1   9        6.60       13.02      6.58 o 
  -2   1   9        8.17       12.00      6.31 o 
  -1   1   9      206.36      194.37     10.69 o 
   0   1   9       86.43       80.80      6.33 o 
   1   1   9      193.47      167.49      7.21 o 
   2   1   9       21.80       19.82      8.01 o 
   4   1   9      169.83      162.55     11.72 o 
   5   1   9       11.83       13.93      8.37 o 
   6   1   9       50.98       49.57     10.28 o 
   7   1   9       65.55       49.46      9.59 o 
   8   1   9       14.96       14.42      9.27 o 
   9   1   9       13.38       14.56      9.71 o 
  10   1   9        7.16        0.69      9.87 o 
 -14   2   9        9.05       16.01     12.39 o 
 -13   2   9        9.17        7.12     11.58 o 
 -12   2   9       65.42       66.76     13.08 o 
 -11   2   9       11.58        0.67     10.97 o 
 -10   2   9        1.51       11.52     11.52 o 
  -9   2   9      618.21      652.17     23.30 o 
  -8   2   9      299.08      323.74     16.33 o 
  -7   2   9      161.42      177.38     12.59 o 
  -6   2   9      605.88      598.70     18.91 o 
  -5   2   9        2.13        6.59      7.40 o 
  -4   2   9      281.95      304.90     14.26 o 
  -3   2   9      113.69      127.38     10.32 o 
  -2   2   9      383.99      371.55     14.44 o 
  -1   2   9      354.51      397.82     14.76 o 
   0   2   9      129.99      114.68      7.07 o 
   1   2   9       42.53       54.39      8.46 o 
   2   2   9       67.94       47.95      9.17 o 
   3   2   9       44.88       43.22      9.38 o 
   4   2   9        7.05        9.63      7.69 o 
   5   2   9      121.26      113.78     11.41 o 
   6   2   9      131.45      120.33     11.95 o 
   7   2   9       97.20       92.49     11.51 o 
   8   2   9       94.22      108.58     11.72 o 
   9   2   9        3.49        1.37      8.33 o 
 -14   3   9       25.40       23.29     13.94 o 
 -13   3   9        6.33       18.06     10.97 o 
 -12   3   9        2.01        0.74     10.98 o 
 -11   3   9        1.44       13.08     10.98 o 
 -10   3   9       69.75       80.13     14.30 o 
  -9   3   9      181.34      161.78     14.60 o 
  -8   3   9      102.22      103.45     13.47 o 
  -7   3   9      193.75      227.10     15.75 o 
  -6   3   9        0.01        4.59      8.42 o 
  -5   3   9      199.42      184.12     12.52 o 
  -4   3   9        4.33        4.15      8.70 o 
  -3   3   9      651.98      636.83     19.27 o 
  -2   3   9      452.98      437.71     16.44 o 
  -1   3   9       37.44       37.60      9.78 o 
   0   3   9       67.80       52.50      6.69 o 
   1   3   9        8.32        8.44      7.98 o 
   2   3   9       20.15       10.86      9.01 o 
   3   3   9      276.02      270.68     15.29 o 
   4   3   9      323.61      346.98     16.73 o 
   5   3   9        9.41       16.18      9.06 o 
   6   3   9        8.72       17.67      8.84 o 
   7   3   9        1.58        2.53      9.24 o 
   8   3   9       33.84       38.10      8.70 o 
   9   3   9       54.45       69.31     12.73 o 
 -13   4   9        0.27       12.40     12.40 o 
 -12   4   9       20.08       38.42     11.34 o 
 -11   4   9        0.38       11.85     11.85 o 
 -10   4   9        0.32       11.67     11.67 o 
  -9   4   9        3.71       18.53     10.22 o 
  -8   4   9      249.00      231.77     10.48 o 
  -7   4   9        9.12       18.20     11.11 o 
  -6   4   9       24.33       32.53     11.52 o 
  -5   4   9      359.08      369.48     17.85 o 
  -4   4   9       32.39       36.46     10.53 o 
  -3   4   9       12.48       16.74      8.86 o 
  -2   4   9       27.14       36.65      9.05 o 
  -1   4   9      133.36      166.29     12.08 o 
   0   4   9       66.85       82.30      7.86 o 
   1   4   9      198.61      219.06     14.03 o 
   2   4   9       53.76       65.73     10.74 o 
   3   4   9      437.30      483.66     19.91 o 
   4   4   9       16.32       22.59      9.38 o 
   5   4   9       13.32       11.52     10.68 o 
   6   4   9       80.99       66.12     13.05 o 
   7   4   9       11.63       19.57     10.57 o 
   8   4   9        4.24       15.89      9.72 o 
 -12   5   9        7.44        0.88     12.70 o 
 -11   5   9       11.20        9.88     11.79 o 
 -10   5   9        4.21       11.88     11.96 o 
  -9   5   9        8.43        1.46     11.87 o 
  -8   5   9       34.71       34.25     11.33 o 
  -7   5   9      102.99       66.39     14.86 o 
  -6   5   9        0.82        7.74     11.27 o 
  -5   5   9      102.68      104.27     13.40 o 
  -4   5   9      137.38      159.32     14.13 o 
  -3   5   9      257.01      236.49     15.88 o 
  -2   5   9        8.69        4.02      9.78 o 
  -1   5   9       72.57       58.38     12.76 o 
   0   5   9       48.57       34.98      8.21 o 
   1   5   9       53.32       57.72     10.39 o 
   2   5   9       17.82       15.91      9.77 o 
   3   5   9        2.31        8.00      9.81 o 
   4   5   9        7.88       13.43     10.03 o 
   5   5   9      191.91      216.44     17.23 o 
   6   5   9      193.24      232.66     17.07 o 
   7   5   9        0.02        4.02      9.42 o 
 -11   6   9        1.78       13.37     13.37 o 
 -10   6   9        0.07       18.62     11.32 o 
  -9   6   9        1.34       11.90     11.90 o 
  -8   6   9       11.58       11.03     11.46 o 
  -7   6   9        8.85        9.80     11.88 o 
  -6   6   9       24.49       25.51     12.32 o 
  -5   6   9       11.59       16.18     11.16 o 
  -4   6   9        0.97        8.88     10.08 o 
  -3   6   9       18.92        4.72     10.90 o 
  -2   6   9        3.20       10.71     11.22 o 
  -1   6   9        0.26        4.02     11.46 o 
   0   6   9        9.50        4.16     18.28 o 
   1   6   9       10.80        0.69     11.01 o 
   2   6   9        0.08        2.26     11.36 o 
   3   6   9        4.10        4.66     11.55 o 
   4   6   9       14.17       29.63     13.19 o 
   5   6   9       70.67       89.65     14.52 o 
   6   6   9        0.33       23.11      9.24 o 
  -9   7   9        2.83        1.74     12.95 o 
  -8   7   9        1.83        5.15     12.75 o 
  -7   7   9        1.95       11.74     11.92 o 
  -6   7   9        4.37       21.18     12.01 o 
  -5   7   9       55.99       56.50     13.02 o 
  -4   7   9       57.15       29.73     13.56 o 
  -3   7   9        0.02        1.57     13.05 o 
  -2   7   9       11.17       12.36     12.36 o 
  -1   7   9       21.31       33.04     12.83 o 
   0   7   9       14.12       16.35      8.29 o 
   1   7   9        4.05       19.62      8.94 o 
   2   7   9       56.37       38.60     13.06 o 
   3   7   9       14.68       10.35     11.56 o 
   4   7   9        6.27       34.59     11.22 o 
   5   7   9       12.35        7.30     12.45 o 
  -7   8   9        2.87       14.58     14.58 o 
  -6   8   9        6.13       13.93     13.93 o 
  -5   8   9        5.36        8.89     14.02 o 
  -4   8   9        1.65        0.00     12.76 o 
  -3   8   9        0.00        1.74     13.18 o 
  -2   8   9        0.92        9.66     12.26 o 
  -1   8   9       40.03       28.97     14.62 o 
   0   8   9       32.45       27.41      9.39 o 
   1   8   9       11.00        2.74     13.07 o 
   2   8   9        0.20       10.09     11.69 o 
 -14   0  10       23.37       23.46     13.23 o 
 -13   0  10       32.59       52.58     11.56 o 
 -12   0  10      333.12      328.13     20.57 o 
 -11   0  10      831.08      834.87     27.57 o 
 -10   0  10      342.09      318.93     18.44 o 
  -9   0  10        1.27       10.14     10.14 o 
  -8   0  10      147.44      167.94     13.58 o 
  -7   0  10      139.68      141.24     11.11 o 
  -6   0  10       17.98       10.83      8.25 o 
  -5   0  10      176.52      201.85     12.40 o 
  -4   0  10        6.00        7.15      6.68 o 
  -3   0  10        2.11        7.25      6.35 o 
  -2   0  10      682.22      666.78     18.09 o 
  -1   0  10      142.30      152.90     10.49 o 
   0   0  10       48.72       37.29      5.75 o 
   1   0  10       41.04       63.07      8.79 o 
   2   0  10       12.16        4.64      7.48 o 
   3   0  10      231.59      153.28      8.43 o 
   4   0  10      122.22      151.35     11.31 o 
   5   0  10      223.00      230.87     14.28 o 
   6   0  10      474.37      413.50     18.65 o 
   7   0  10       19.40        1.86      9.15 o 
   8   0  10        6.17        8.53      8.86 o 
   9   0  10       51.67       52.17     11.70 o 
 -14   1  10        0.84        5.04     11.64 o 
 -13   1  10        6.14        3.14     12.50 o 
 -12   1  10       52.54       57.86     13.81 o 
 -11   1  10       48.52       61.99     11.92 o 
 -10   1  10        0.05       11.20     11.20 o 
  -9   1  10      110.54       94.28     13.06 o 
  -8   1  10      159.19      168.91     12.85 o 
  -7   1  10      527.20      550.26     19.32 o 
  -6   1  10       45.03       57.11      9.73 o 
  -5   1  10      157.75      157.58     12.12 o 
  -4   1  10       47.82       50.92      9.37 o 
  -3   1  10       20.12       16.26      7.48 o 
  -2   1  10        5.40        9.04      7.14 o 
  -1   1  10        1.03        7.09      7.24 o 
   0   1  10       58.43       53.03      6.31 o 
   1   1  10      341.99      300.72      7.13 o 
   2   1  10      976.77      999.41     23.94 o 
   3   1  10       71.15       69.05      9.88 o 
   4   1  10        0.04        7.92      8.21 o 
   5   1  10       17.53        2.78      8.91 o 
   6   1  10      279.85      277.04     15.54 o 
   7   1  10        3.52        1.22      8.95 o 
   8   1  10       11.52        9.62      9.62 o 
   9   1  10        2.09       11.51      7.88 o 
 -14   2  10       27.00       27.45     14.11 o 
 -13   2  10        6.95       17.95     11.23 o 
 -12   2  10       32.42        3.87     10.95 o 
 -11   2  10       86.68       86.84     14.98 o 
 -10   2  10      351.76      327.72     19.65 o 
  -9   2  10       94.61       92.40     13.20 o 
  -8   2  10       17.49       30.02     10.64 o 
  -7   2  10        6.91       11.81     10.07 o 
  -6   2  10      171.54      184.59     12.75 o 
  -5   2  10       19.25       22.55      9.05 o 
  -4   2  10      608.44      627.69     19.12 o 
  -3   2  10       12.59       23.14      8.56 o 
  -2   2  10      132.98      129.03     10.38 o 
  -1   2  10       87.63       83.04     10.08 o 
   0   2  10       16.27        8.02      5.79 o 
   1   2  10      261.60      282.53     14.10 o 
   2   2  10        1.51        8.92      8.92 o 
   3   2  10       20.40       31.82      9.49 o 
   4   2  10        3.80        9.32      9.46 o 
   5   2  10       92.50       74.00     11.85 o 
   6   2  10       41.18       54.67     10.61 o 
   7   2  10        6.58        6.35      8.44 o 
   8   2  10       30.69       20.48     10.50 o 
   9   2  10        6.96        6.10     10.74 o 
 -13   3  10        0.58        5.86     11.97 o 
 -12   3  10        5.14       23.26     10.31 o 
 -11   3  10        0.87        0.75     11.82 o 
 -10   3  10      131.57      134.67     15.21 o 
  -9   3  10      282.44      300.18     18.87 o 
  -8   3  10       79.93       83.61     13.49 o 
  -7   3  10      136.02      123.07     14.21 o 
  -6   3  10      102.24       86.45     11.99 o 
  -5   3  10       29.49       35.88     10.22 o 
  -4   3  10      114.21      106.64     11.63 o 
  -3   3  10       33.77       52.28      9.27 o 
  -2   3  10        0.33        9.68      8.72 o 
  -1   3  10       27.34       11.28      8.91 o 
   0   3  10        2.74        4.30      6.16 o 
   1   3  10        2.29        4.69      8.35 o 
   2   3  10       88.05      103.89     11.22 o 
   3   3  10      106.32      102.33     12.29 o 
   4   3  10      748.86      821.37     24.48 o 
   5   3  10        4.57        6.79      9.56 o 
   6   3  10        1.32        4.53      9.54 o 
   7   3  10        6.31        9.31      9.59 o 
   8   3  10       14.40       23.39     10.21 o 
 -13   4  10       14.18       11.30     13.18 o 
 -12   4  10       10.63       10.05     13.15 o 
 -11   4  10        2.89        0.00     11.61 o 
 -10   4  10        0.41        8.30     12.20 o 
  -9   4  10       35.88       28.62     12.35 o 
  -8   4  10      420.11      394.33     20.26 o 
  -7   4  10       64.85       61.74     13.03 o 
  -6   4  10      246.69      259.59     16.68 o 
  -5   4  10      103.28       86.62     13.28 o 
  -4   4  10        2.02        0.00     10.35 o 
  -3   4  10       42.43       38.90     11.34 o 
  -2   4  10        0.02        8.76      9.01 o 
  -1   4  10       25.96       14.88      9.30 o 
   0   4  10        1.18        6.30      7.01 o 
   1   4  10        3.20       34.27      8.43 o 
   2   4  10       12.98        1.83     10.89 o 
   3   4  10      710.01      678.27     23.91 o 
   4   4  10      125.07      135.79     13.20 o 
   5   4  10      244.07      251.07     16.79 o 
   6   4  10        5.19       23.00      9.87 o 
   7   4  10        0.35        0.71     10.75 o 
 -12   5  10        1.69        7.00     12.98 o 
 -11   5  10        5.51       11.84     12.66 o 
 -10   5  10       42.11       34.08     13.34 o 
  -9   5  10       22.07       10.87     12.66 o 
  -8   5  10       36.94       45.73     12.71 o 
  -7   5  10       29.12       13.38     11.67 o 
  -6   5  10       35.14       38.40     11.52 o 
  -5   5  10       61.33       47.98     13.12 o 
  -4   5  10      125.52      110.48     10.79 o 
  -3   5  10       18.90       16.14     11.15 o 
  -2   5  10       41.05       41.55     12.19 o 
  -1   5  10       17.75       16.90     11.18 o 
   0   5  10       38.66       24.76      8.06 o 
   1   5  10        0.07        9.21     10.21 o 
   2   5  10        6.15        6.12     10.44 o 
   3   5  10        2.25        9.81     10.05 o 
   4   5  10      215.73      217.00     16.78 o 
   5   5  10       11.58        3.83     11.49 o 
   6   5  10        4.90        0.77     10.06 o 
   7   5  10       11.52       29.96      9.96 o 
 -10   6  10       19.57       17.18     12.68 o 
  -9   6  10        4.80        8.36     10.78 o 
  -8   6  10       32.92       49.14     13.10 o 
  -7   6  10        0.28       12.42     10.71 o 
  -6   6  10        3.42        6.72     11.83 o 
  -5   6  10       32.75       16.82     13.08 o 
  -4   6  10        0.01        0.00     11.18 o 
  -3   6  10        0.39        0.68     11.07 o 
  -2   6  10        0.66       11.65     11.65 o 
  -1   6  10       44.54       32.04     13.32 o 
   0   6  10       57.99       58.06      8.81 o 
   1   6  10        2.85        0.76     11.48 o 
   2   6  10        1.60        3.83     10.49 o 
   3   6  10       20.79       25.66     11.79 o 
   4   6  10       41.39       19.82     12.17 o 
   5   6  10       26.41       45.02     11.94 o 
  -9   7  10        6.14       12.40     13.28 o 
  -8   7  10        8.78       10.36     12.59 o 
  -7   7  10       20.97       31.40     13.95 o 
  -6   7  10       58.19       60.56     14.66 o 
  -5   7  10       12.50       23.62     12.78 o 
  -4   7  10       14.89       36.13     11.20 o 
  -3   7  10        3.81        0.00     12.65 o 
  -2   7  10        0.23       13.60     11.73 o 
  -1   7  10       26.21       26.60     12.84 o 
   0   7  10       18.48       21.10      8.34 o 
   1   7  10       19.98       17.81     12.50 o 
   2   7  10        6.29       12.14     11.89 o 
   3   7  10       12.32       12.37     12.12 o 
   4   7  10        2.69       17.15     11.51 o 
  -6   8  10        2.69       12.06     12.06 o 
  -5   8  10       29.61       48.13     14.36 o 
  -4   8  10        0.17        6.25     14.24 o 
  -3   8  10        0.52        1.76     13.15 o 
  -2   8  10        2.58        7.15     12.79 o 
  -1   8  10        0.27       13.05     13.05 o 
   0   8  10        8.63        7.08      9.32 o 
   1   8  10        0.15       17.47     11.32 o 
 -14   1  11       33.93        4.28     15.19 o 
 -13   1  11        0.31       12.34     12.34 o 
 -12   1  11      130.93      112.30     16.60 o 
 -11   1  11      113.61      100.70     15.00 o 
 -10   1  11      145.80      139.42     15.43 o 
  -9   1  11       70.62       76.18     13.35 o 
  -8   1  11      150.70      183.48     14.20 o 
  -7   1  11       38.36       31.38     10.08 o 
  -6   1  11      129.75      122.04     11.30 o 
  -5   1  11        0.67        9.16      9.16 o 
  -4   1  11      111.64      109.00     11.10 o 
  -3   1  11       13.59       12.52      8.61 o 
  -2   1  11       62.64       34.51     10.19 o 
  -1   1  11      129.20      131.49     11.19 o 
   0   1  11        0.74        1.03      6.28 o 
   1   1  11      183.03      145.44      8.48 o 
   2   1  11      261.62      219.58      8.84 o 
   3   1  11       26.16       35.43      9.30 o 
   4   1  11        1.76        4.60      7.98 o 
   5   1  11        7.91        0.63      8.69 o 
   6   1  11        3.25        1.91      8.30 o 
   7   1  11        6.84        7.14      9.12 o 
   8   1  11        2.53       10.77      9.71 o 
 -13   2  11       65.32       92.10     14.44 o 
 -12   2  11       39.63       34.91     14.17 o 
 -11   2  11        3.86        8.20     11.69 o 
 -10   2  11      328.34      361.44     20.63 o 
  -9   2  11       17.94        2.66     12.03 o 
  -8   2  11        9.96       11.39     11.39 o 
  -7   2  11        8.73       29.90      9.51 o 
  -6   2  11       49.88       40.32     10.46 o 
  -5   2  11       65.85       61.91     10.98 o 
  -4   2  11       12.31       12.03      8.70 o 
  -3   2  11        8.88        3.44      8.99 o 
  -2   2  11        4.26        3.96      8.91 o 
  -1   2  11       45.13       39.61      9.71 o 
   0   2  11        2.20        1.76      6.29 o 
   1   2  11     1612.46     1385.62      9.90 o 
   2   2  11        6.90       13.63      9.64 o 
   3   2  11      321.50      284.36     16.37 o 
   4   2  11       65.99       54.64     11.23 o 
   5   2  11        4.14        0.63      9.22 o 
   6   2  11        0.00        1.91      8.70 o 
   7   2  11        0.69       12.58      8.73 o 
   8   2  11        0.01        9.27      9.27 o 
 -13   3  11        2.37        8.60     13.54 o 
 -12   3  11        1.21        5.81     12.02 o 
 -11   3  11       43.01       12.47     13.63 o 
 -10   3  11        2.09       30.23     11.22 o 
  -9   3  11      159.11      178.82     17.58 o 
  -8   3  11        5.98        5.84     10.17 o 
  -7   3  11       25.36       35.05     11.40 o 
  -6   3  11       21.10       12.85     11.13 o 
  -5   3  11       37.65       42.51     10.93 o 
  -4   3  11        5.86       12.50      9.63 o 
  -3   3  11        0.06        7.49      8.60 o 
  -2   3  11       16.23        3.24     10.05 o 
  -1   3  11       44.37       22.68     10.08 o 
   0   3  11      138.70      127.04      8.40 o 
   1   3  11        1.46        7.94      9.57 o 
   2   3  11      875.20      880.20     25.53 o 
   3   3  11        6.97       11.63      9.82 o 
   4   3  11       58.68       65.92     11.20 o 
   5   3  11       40.96       45.85      9.56 o 
   6   3  11       10.24        1.37      9.31 o 
   7   3  11        0.82        3.45     10.11 o 
 -12   4  11        7.77       14.60     12.91 o 
 -11   4  11       15.17        9.07     12.87 o 
 -10   4  11        1.55       10.94     11.95 o 
  -9   4  11       39.24       42.97     11.58 o 
  -8   4  11       35.35       37.96     12.14 o 
  -7   4  11       53.61       76.70     11.33 o 
  -6   4  11        4.58        3.80     11.16 o 
  -5   4  11       17.99       48.50     11.14 o 
  -4   4  11       68.51       89.15     12.45 o 
  -3   4  11       30.45       39.01     11.25 o 
  -2   4  11        9.02        2.99     10.81 o 
  -1   4  11        9.42       23.34     10.29 o 
   0   4  11        5.09       10.40      8.58 o 
   1   4  11       19.12       22.60      9.87 o 
   2   4  11       14.54        6.44     10.62 o 
   3   4  11       14.35        1.31     11.64 o 
   4   4  11        3.94       15.83      9.53 o 
   5   4  11       22.27       20.39     10.84 o 
   6   4  11       12.85       30.12      8.43 o 
   7   4  11        3.03        8.70      9.22 o 
 -11   5  11       27.52       41.31     12.67 o 
 -10   5  11       22.14       48.91     12.51 o 
  -9   5  11        1.30       11.92     11.74 o 
  -8   5  11        0.88        3.01     11.70 o 
  -7   5  11        1.80       16.78     11.28 o 
  -6   5  11        2.18        4.24     12.14 o 
  -5   5  11        5.27        4.06     10.84 o 
  -4   5  11       10.06       31.31     11.44 o 
  -3   5  11       94.08       94.46     13.71 o 
  -2   5  11       22.88       11.23     11.23 o 
  -1   5  11        0.04       10.73     11.06 o 
   0   5  11       54.08       56.71      8.61 o 
   1   5  11        9.26        1.38     10.45 o 
   2   5  11       63.51       63.82     12.88 o 
   3   5  11       13.64        9.56     10.49 o 
   4   5  11       37.86       40.50     10.41 o 
   5   5  11        4.28        0.74     10.23 o 
   6   5  11        0.00        4.69      9.09 o 
 -10   6  11       18.69        5.27     14.35 o 
  -9   6  11        0.53        0.82     11.32 o 
  -8   6  11        0.00       13.35     13.35 o 
  -7   6  11       38.37       61.31     13.17 o 
  -6   6  11        0.98        2.32     10.62 o 
  -5   6  11        6.50        0.75     12.02 o 
  -4   6  11        1.26        0.75     11.02 o 
  -3   6  11        0.01       15.49     10.02 o 
  -2   6  11        3.25        3.73     10.68 o 
  -1   6  11        0.05        4.47     11.00 o 
   0   6  11       27.97       24.74      9.15 o 
   1   6  11       17.21       34.17     10.80 o 
   2   6  11        0.14       11.12     11.12 o 
   3   6  11       26.03       17.73     12.77 o 
   4   6  11        6.40        9.89     11.74 o 
  -8   7  11        9.23        2.62     12.98 o 
  -7   7  11        0.01       12.84     12.84 o 
  -6   7  11       18.88        2.52     12.48 o 
  -5   7  11        3.81       10.01     13.54 o 
  -4   7  11       11.03        1.64     13.00 o 
  -3   7  11        0.58       11.45     11.45 o 
  -2   7  11       16.78       27.14     12.54 o 
  -1   7  11       12.30        2.48     11.95 o 
   0   7  11       14.37       19.48      8.92 o 
   1   7  11        0.37       14.55     10.64 o 
   2   7  11        6.47       20.13     11.27 o 
 -13   0  12      151.60      165.88     18.34 o 
 -12   0  12      291.24      275.95     20.60 o 
 -11   0  12        9.08       19.75     11.12 o 
 -10   0  12       81.27       78.11     12.88 o 
  -9   0  12        0.16       10.81     10.81 o 
  -8   0  12       80.46       86.82     12.93 o 
  -7   0  12       23.38       23.37     10.39 o 
  -6   0  12       50.14       49.62      9.76 o 
  -5   0  12        1.38        4.23      8.87 o 
  -4   0  12      264.73      274.88     14.56 o 
  -3   0  12      190.22      175.01     12.68 o 
  -2   0  12      934.74      870.94     23.80 o 
  -1   0  12     1864.52     1998.44     34.58 o 
   0   0  12       16.55       26.30      7.33 o 
   1   0  12       99.30      101.38     11.90 o 
   2   0  12       64.93       58.54     10.21 o 
   3   0  12       47.98       15.82     10.90 o 
   4   0  12       51.14       34.82     10.53 o 
   5   0  12       22.24        7.01      9.08 o 
   6   0  12       19.61        5.91      8.44 o 
   7   0  12       17.56       38.60     10.30 o 
 -13   1  12       78.21       50.33     15.65 o 
 -12   1  12        0.39        4.75     11.83 o 
 -11   1  12        0.21       11.36     11.36 o 
 -10   1  12        4.38       11.95     11.88 o 
  -9   1  12        4.58       12.50      9.74 o 
  -8   1  12       64.08       52.94     12.39 o 
  -7   1  12       10.70       24.18      9.60 o 
  -6   1  12        0.09        2.80      9.75 o 
  -5   1  12       11.78       19.41      9.86 o 
  -4   1  12        0.11        5.75      9.17 o 
  -3   1  12      227.76      278.08     15.10 o 
  -2   1  12       18.45       20.98      9.27 o 
  -1   1  12      904.34      926.33     24.96 o 
   0   1  12     1346.19     1378.20     21.01 o 
   1   1  12       97.81       87.53     12.76 o 
   2   1  12        8.63        1.69      9.20 o 
   3   1  12       23.12       20.75      9.18 o 
   4   1  12        2.65       10.43      8.75 o 
   5   1  12        0.07        9.57      9.57 o 
   6   1  12        8.11        5.92      9.61 o 
   7   1  12        2.93        3.39      9.04 o 
 -13   2  12       16.59       24.90     12.01 o 
 -12   2  12        0.00        2.43     11.81 o 
 -11   2  12        0.19        3.84     11.21 o 
 -10   2  12        2.31        8.70     10.84 o 
  -9   2  12        8.83        7.54     10.98 o 
  -8   2  12       14.90        5.14      9.78 o 
  -7   2  12        5.74       20.23     10.43 o 
  -6   2  12        0.52        7.62      8.82 o 
  -5   2  12      137.96      144.80     14.13 o 
  -4   2  12       47.26       59.24     10.92 o 
  -3   2  12        4.56        3.27      9.97 o 
  -2   2  12       30.55       27.62     10.22 o 
  -1   2  12       99.91      105.74     12.54 o 
   0   2  12      394.46      351.87    221.78 o 
   1   2  12       22.70       10.15     10.15 o 
   2   2  12       28.84       38.19     10.08 o 
   3   2  12        0.03        9.42      9.42 o 
   4   2  12      130.29      101.47      8.81 o 
   5   2  12        7.40        8.51      9.54 o 
   6   2  12        0.02       10.05     10.05 o 
   7   2  12       38.27       49.12     10.46 o 
 -12   3  12       30.48       21.95     12.95 o 
 -11   3  12        1.82       18.55     12.43 o 
 -10   3  12       30.60        9.14     13.08 o 
  -9   3  12        0.05       10.86     10.36 o 
  -8   3  12        2.80        4.10     10.97 o 
  -7   3  12       59.84       51.96     11.95 o 
  -6   3  12        6.40        1.85     10.81 o 
  -5   3  12      104.18       85.33     12.96 o 
  -4   3  12       74.20       84.60     11.37 o 
  -3   3  12       52.47       44.25     11.22 o 
  -2   3  12      432.95      453.67     20.24 o 
  -1   3  12       24.48       40.77     11.29 o 
   0   3  12        7.48        7.36     16.01 o 
   1   3  12        7.14       13.65      9.57 o 
   2   3  12      139.11      128.16     13.60 o 
   3   3  12        2.42        0.67      9.27 o 
   4   3  12        7.23       18.84      8.69 o 
   5   3  12        2.63        6.92      9.88 o 
   6   3  12        8.14       19.53      9.01 o 
 -12   4  12        3.72        0.86     12.22 o 
 -11   4  12        0.92       12.75     12.75 o 
 -10   4  12        0.12        2.46     11.69 o 
  -9   4  12        6.68        8.46     10.91 o 
  -8   4  12       21.41       31.39     11.31 o 
  -7   4  12        7.28       10.44      9.86 o 
  -6   4  12       19.35       20.84     10.94 o 
  -5   4  12        0.63       11.20     11.20 o 
  -4   4  12       83.70       87.62     12.92 o 
  -3   4  12       40.65       45.69     11.60 o 
  -2   4  12        0.76        9.59     10.63 o 
  -1   4  12       57.65       77.53     12.03 o 
   0   4  12       11.28       19.10      7.38 o 
   1   4  12      210.93      195.69     15.07 o 
   2   4  12      144.76      116.19     14.66 o 
   3   4  12        0.04        9.17     10.30 o 
   4   4  12       11.85       28.78      8.94 o 
   5   4  12       36.81       40.85     11.04 o 
 -10   5  12        0.20       13.69     13.69 o 
  -9   5  12       12.74        5.67     12.71 o 
  -8   5  12        2.61        1.54     12.68 o 
  -7   5  12       18.24       30.90     11.46 o 
  -6   5  12       19.55       24.10     11.28 o 
  -5   5  12       24.89        8.58     12.71 o 
  -4   5  12        2.39        9.85     11.23 o 
  -2   5  12      147.55      146.08     15.57 o 
  -1   5  12       23.67       31.96     12.16 o 
   0   5  12        3.01        1.04      7.33 o 
   1   5  12       12.04       16.24     10.14 o 
   2   5  12       54.11       50.41     11.28 o 
   3   5  12        1.06       14.53     10.29 o 
   4   5  12        8.16       10.85      9.69 o 
  -9   6  12        1.56        0.86     12.42 o 
  -8   6  12       30.39       21.65     13.77 o 
  -7   6  12        2.67        2.41     12.66 o 
  -6   6  12        7.46        7.96     13.10 o 
  -5   6  12        6.47       17.15     10.72 o 
  -4   6  12        0.16       12.34     12.98 o 
  -3   6  12       28.02        2.35     12.58 o 
  -2   6  12        0.14        7.74     12.19 o 
  -1   6  12        4.88       16.42     12.32 o 
   0   6  12        4.31        2.06      7.92 o 
   1   6  12        7.96        7.27     11.62 o 
   2   6  12       12.68       13.08     10.91 o 
   3   6  12       12.68       22.21     11.86 o 
  -6   7  12       36.90       33.21     13.47 o 
  -5   7  12        0.82        9.30     13.25 o 
  -4   7  12       16.41       10.94     13.79 o 
  -3   7  12        0.49       10.88     11.76 o 
  -2   7  12        2.19        7.55     13.12 o 
  -1   7  12       18.32       31.46     12.84 o 
   0   7  12       25.64       13.57      8.75 o 
 -13   1  13        0.15       16.23     10.74 o 
 -12   1  13       14.83       10.65     12.85 o 
 -11   1  13        0.00       10.83     10.98 o 
 -10   1  13        1.39        5.83     10.38 o 
  -9   1  13        6.72        7.66     11.10 o 
  -8   1  13       66.89       32.29     12.92 o 
  -7   1  13        4.30       10.81     10.81 o 
  -6   1  13       73.81       83.03     12.14 o 
  -5   1  13       59.02       43.34     11.78 o 
  -4   1  13      129.54      139.33     12.71 o 
  -3   1  13      198.11      193.65     14.18 o 
  -2   1  13      393.11      412.59     18.64 o 
  -1   1  13       22.70       16.65     10.47 o 
   0   1  13      135.76      140.32     11.74 o 
   1   1  13       15.12        1.18     10.05 o 
   2   1  13        8.45        5.58      9.65 o 
   3   1  13        5.47       20.39      9.42 o 
   4   1  13       15.50        3.91      9.74 o 
   5   1  13       31.54       46.88     10.29 o 
   6   1  13        5.99        7.49      9.44 o 
 -12   2  13       13.49       19.27     13.27 o 
 -11   2  13        4.03        5.60     11.92 o 
 -10   2  13       10.25       10.60     11.48 o 
  -9   2  13       28.15       16.44     12.75 o 
  -8   2  13        0.57        6.15      9.67 o 
  -7   2  13        0.15       10.33     10.33 o 
  -6   2  13       26.44       27.53     11.21 o 
  -5   2  13        0.00        5.48     10.58 o 
  -4   2  13      141.79      177.46     14.46 o 
  -3   2  13      107.03      112.86     13.06 o 
  -2   2  13        9.86        4.77     10.92 o 
  -1   2  13      165.78      188.75     14.53 o 
   0   2  13       13.47       17.74      7.11 o 
   1   2  13       24.81        3.14      9.73 o 
   2   2  13        0.01        0.66      9.98 o 
   3   2  13       80.00       77.88     11.72 o 
   4   2  13        1.63        2.00      9.24 o 
   5   2  13       28.68       39.05     11.83 o 
   6   2  13        0.15        2.06      9.20 o 
 -12   3  13       12.50       12.91     12.36 o 
 -11   3  13       10.58       20.60     12.17 o 
 -10   3  13       30.01       18.03     13.30 o 
  -9   3  13        0.35        4.49     11.14 o 
  -8   3  13       32.84        0.72     10.07 o 
  -7   3  13       33.19       33.47     12.32 o 
  -6   3  13       46.99       44.82     11.31 o 
  -5   3  13        9.44       22.50      9.83 o 
  -4   3  13       47.07       33.53     13.40 o 
  -3   3  13      100.05      105.09     15.16 o 
  -2   3  13      144.97      139.17     14.73 o 
  -1   3  13        7.89       14.74     10.79 o 
   0   3  13       61.63       66.04      8.24 o 
   1   3  13       27.47       27.41      9.65 o 
   2   3  13        0.51        1.35     10.64 o 
   3   3  13       25.54       29.89     10.40 o 
   4   3  13        1.31        4.93      9.94 o 
   5   3  13        0.38        7.81     10.79 o 
 -11   4  13        2.28        2.57     11.71 o 
 -10   4  13        3.66       11.47     11.39 o 
  -9   4  13        0.45        0.80     11.38 o 
  -8   4  13        7.28       10.58     10.50 o 
  -7   4  13        0.74        6.50     11.19 o 
  -6   4  13        0.40        0.71     11.95 o 
  -5   4  13        7.15       12.39     12.06 o 
  -4   4  13        0.70        2.68     11.27 o 
  -3   4  13        5.07       17.62     10.70 o 
  -2   4  13        2.21       14.30     10.22 o 
  -1   4  13       10.89        9.72     11.59 o 
   0   4  13        1.84        0.44      7.09 o 
   1   4  13      124.43      144.16     14.41 o 
   2   4  13       30.23       17.55     11.70 o 
   3   4  13        0.07       10.39     10.39 o 
   4   4  13        8.07        5.99     10.24 o 
 -10   5  13        0.20        5.92     11.87 o 
  -9   5  13        0.25        5.77     12.08 o 
  -8   5  13        0.14        8.01     11.22 o 
  -7   5  13        7.72       10.84     11.88 o 
  -6   5  13        2.11       25.71     10.38 o 
  -5   5  13        0.82        2.99     10.30 o 
  -4   5  13       14.81       14.72     11.34 o 
  -3   5  13        3.76       22.05     10.64 o 
  -2   5  13       14.85       10.40     10.94 o 
  -1   5  13        1.12        1.49     11.23 o 
   0   5  13        0.24       16.23     11.77 o 
   1   5  13       10.99       16.19     11.43 o 
   2   5  13       15.05       12.50     10.63 o 
   3   5  13       22.54        3.18     11.64 o 
  -8   6  13        1.55       19.35     12.64 o 
  -7   6  13       21.15       17.30     12.68 o 
  -6   6  13       25.38       15.38     14.62 o 
  -5   6  13        8.88       13.51     13.51 o 
  -4   6  13       18.80        0.79     12.46 o 
  -3   6  13        7.24       12.71     11.00 o 
  -2   6  13        0.50        3.98     11.62 o 
  -1   6  13       34.90       50.88     13.06 o 
   0   6  13       40.61       32.51      9.86 o 
   1   6  13       13.98       22.30     10.96 o 
 -12   0  14        3.61        3.25     11.18 o 
 -11   0  14       15.36       23.37     12.06 o 
 -10   0  14        8.78       28.31     11.31 o 
  -9   0  14       30.61       27.84     12.09 o 
  -8   0  14        0.07        4.14      9.99 o 
  -7   0  14        1.86        2.03     10.38 o 
  -6   0  14        0.61       10.35     10.35 o 
  -5   0  14        4.77        8.07      9.75 o 
  -4   0  14      100.17      100.66     12.64 o 
  -3   0  14      489.63      492.13     20.30 o 
  -2   0  14      373.99      387.75     19.62 o 
  -1   0  14        6.90        6.14      9.68 o 
   0   0  14       22.93       23.76      6.92 o 
   1   0  14      191.11      212.00     17.07 o 
   2   0  14       73.25      111.98     12.06 o 
   3   0  14       11.43        5.34      9.87 o 
   4   0  14       26.53       17.05     10.18 o 
   5   0  14        5.91       11.75      9.10 o 
 -12   1  14        0.71       10.84     10.23 o 
 -11   1  14        3.51        8.73     10.96 o 
 -10   1  14        0.83        9.86      9.47 o 
  -9   1  14        8.92       11.37     11.37 o 
  -8   1  14       43.11       36.05     12.69 o 
  -7   1  14      211.37      213.90     15.55 o 
  -6   1  14       40.72       41.42     11.29 o 
  -5   1  14        2.70       16.40      9.66 o 
  -4   1  14        3.87       11.94     11.94 o 
  -3   1  14       42.09       42.46     10.28 o 
  -2   1  14      190.03      194.79     15.47 o 
  -1   1  14       23.54       40.11     10.28 o 
   0   1  14        5.39       12.52      9.59 o 
   1   1  14        5.05        5.22     10.23 o 
   2   1  14        0.01       19.26      8.71 o 
   3   1  14       45.88        4.06      9.82 o 
   4   1  14        4.60       11.23     11.23 o 
   5   1  14       11.90       11.77     10.20 o 
 -11   2  14       13.08       16.32     12.37 o 
 -10   2  14        3.26       12.83     12.83 o 
  -9   2  14        3.41       11.83     10.58 o 
  -8   2  14        0.83        7.06     11.35 o 
  -7   2  14        1.12       11.39     11.39 o 
  -6   2  14        0.02       12.65     10.42 o 
  -5   2  14      114.44      129.34     14.61 o 
  -4   2  14      111.14       93.09     13.48 o 
  -3   2  14      230.78      239.36     16.63 o 
  -2   2  14        1.73       16.10      9.18 o 
  -1   2  14       31.95       33.26     11.69 o 
   0   2  14       71.65       63.08      8.46 o 
   1   2  14        2.17       10.78     10.78 o 
   2   2  14       37.55       41.88     11.94 o 
   3   2  14        8.75       27.16      9.61 o 
   4   2  14       10.74       13.37      9.79 o 
 -11   3  14        4.08        4.20     12.93 o 
 -10   3  14       25.85       10.42     12.57 o 
  -9   3  14       47.32       69.86     12.53 o 
  -8   3  14        5.73       10.35     10.75 o 
  -7   3  14       16.68       12.11     11.57 o 
  -6   3  14        1.97       31.88     10.70 o 
  -5   3  14      194.62      164.74     16.68 o 
  -4   3  14      296.52      281.33     17.67 o 
  -3   3  14       40.72       53.95     11.74 o 
  -2   3  14        0.56       17.68      9.73 o 
  -1   3  14        2.37       10.58     10.58 o 
   0   3  14       23.72       38.62     10.13 o 
   1   3  14        0.58        8.50     10.13 o 
   2   3  14        1.94        9.36      9.94 o 
   3   3  14       10.12        9.44      9.66 o 
   4   3  14        3.97        5.10     10.14 o 
 -10   4  14        9.73        0.00     11.96 o 
  -9   4  14        0.34        6.41     11.83 o 
  -8   4  14        0.96        0.00     11.94 o 
  -7   4  14       45.13       54.66     12.71 o 
  -6   4  14       24.17        7.35     12.63 o 
  -5   4  14      109.70       94.46     13.87 o 
  -4   4  14        6.80       22.25     10.13 o 
  -3   4  14       22.66       47.37     10.67 o 
  -2   4  14        7.57       21.02     10.43 o 
  -1   4  14        0.11       10.99     11.44 o 
   0   4  14        0.89        7.83      7.21 o 
   1   4  14        0.00        8.30     10.60 o 
   2   4  14        1.88       11.45     11.45 o 
   3   4  14       19.02       33.59     11.56 o 
  -8   5  14        0.00        4.05     12.21 o 
  -7   5  14       20.59       13.40     12.50 o 
  -6   5  14       70.67       94.62     14.66 o 
  -5   5  14       36.37       12.29     12.74 o 
  -4   5  14      135.27      113.07     15.74 o 
  -3   5  14        0.10        1.52     11.50 o 
  -2   5  14        2.15        2.29     11.42 o 
  -1   5  14        0.43       11.37     11.37 o 
   0   5  14        3.06        0.26      7.87 o 
   1   5  14        1.47        3.15     11.15 o 
  -5   6  14        4.99       20.29     10.96 o 
  -4   6  14        9.29        7.29     12.80 o 
  -3   6  14        6.83       21.18     12.31 o 
  -2   6  14       16.53       27.04     14.01 o 
 -11   1  15        1.96        4.07     11.91 o 
 -10   1  15       17.87       52.75     11.27 o 
  -9   1  15        0.62       10.50     10.50 o 
  -8   1  15        0.02       11.60     11.68 o 
  -7   1  15       31.74       32.94     11.53 o 
  -6   1  15        0.89        6.16     10.16 o 
  -5   1  15        0.00       10.93     10.93 o 
  -4   1  15        2.19       27.95     10.28 o 
  -3   1  15       10.22        3.34     10.61 o 
  -2   1  15       59.61       93.41     12.46 o 
  -1   1  15       10.97       28.34     10.15 o 
   0   1  15        0.52        7.06      6.62 o 
   1   1  15        0.20        9.72      9.21 o 
   2   1  15        4.84        2.11     10.66 o 
   3   1  15        0.71       11.31      9.73 o 
 -10   2  15       18.13       31.60     11.75 o 
  -9   2  15        8.78       20.53     12.02 o 
  -8   2  15        1.03        7.33     11.60 o 
  -7   2  15        9.37       13.56     10.79 o 
  -6   2  15        7.36       20.29     10.71 o 
  -5   2  15      178.66      221.90     16.62 o 
  -4   2  15       92.97       82.84     13.54 o 
  -3   2  15       12.94        7.53     11.35 o 
  -2   2  15        8.60        2.75     11.51 o 
  -1   2  15        7.35        4.86     10.38 o 
   0   2  15        0.19        8.85      8.12 o 
   1   2  15        0.00       17.16      9.85 o 
   2   2  15        6.85       22.33     10.30 o 
   3   2  15        0.44        2.90      9.88 o 
 -10   3  15       16.82       11.32     12.19 o 
  -9   3  15        0.12        7.01     10.92 o 
  -8   3  15        0.19        2.29     11.63 o 
  -7   3  15        0.81        4.45     11.13 o 
  -6   3  15       16.38        9.36     11.75 o 
  -5   3  15       54.21       67.27     11.99 o 
  -4   3  15       97.21      118.28     14.33 o 
  -3   3  15        3.08        6.42     10.90 o 
  -2   3  15       47.01       54.79     12.29 o 
  -1   3  15        8.89        0.74     11.38 o 
   0   3  15       17.09       20.73      8.12 o 
   1   3  15        2.50       11.59     11.59 o 
   2   3  15        0.11        9.01     10.04 o 
  -8   4  15        2.50       12.31     12.31 o 
  -7   4  15       15.16        2.34     13.24 o 
  -6   4  15       57.37       49.07     13.59 o 
  -5   4  15       19.64       16.44     13.42 o 
  -4   4  15        1.04        5.26     11.18 o 
  -3   4  15        0.57        1.48     11.71 o 
  -2   4  15       23.73       41.66     10.51 o 
  -1   4  15       14.41       22.92     11.53 o 
   0   4  15        0.16        4.35      7.85 o 
   1   4  15       10.08        3.10     11.87 o 
  -6   5  15      116.35      131.74     15.17 o 
  -5   5  15       27.15       25.88     13.09 o 
  -4   5  15        0.29        4.72     11.85 o 
  -3   5  15        5.28       11.07     11.87 o 
  -2   5  15        4.33       12.80     12.80 o 
 -10   0  16        9.79        7.00     12.47 o 
  -9   0  16       26.43       42.63     10.93 o 
  -8   0  16        0.13        2.25     11.47 o 
  -7   0  16        4.09       23.29      9.97 o 
  -6   0  16       14.25       31.27     10.96 o 
  -5   0  16        2.46        4.18     10.18 o 
  -4   0  16        0.38        4.17     10.99 o 
  -3   0  16       35.91       36.11     11.73 o 
  -2   0  16        0.66       11.00     11.00 o 
  -1   0  16        3.59        8.41      9.12 o 
   0   0  16        4.28        8.06      7.43 o 
   1   0  16       10.67       15.73     10.44 o 
   2   0  16       43.70       22.22     11.69 o 
 -10   1  16       23.19       38.44     12.03 o 
  -9   1  16       24.51        3.78     13.59 o 
  -8   1  16        4.82       10.44     11.74 o 
  -7   1  16        0.29       13.09      9.90 o 
  -6   1  16        0.00        6.45     10.43 o 
  -5   1  16       13.92       16.30     11.51 o 
  -4   1  16        2.31        7.73     10.20 o 
  -3   1  16        5.78        1.43     10.01 o 
  -2   1  16        1.58        7.80     11.09 o 
  -1   1  16       28.93       29.31     12.22 o 
   0   1  16        1.04        3.45      7.81 o 
   1   1  16       16.18       26.06      9.70 o 
  -9   2  16       16.50       20.04     11.90 o 
  -8   2  16        6.06       21.81     11.04 o 
  -7   2  16        8.73        1.50     10.31 o 
  -6   2  16        7.35        0.72     11.15 o 
  -5   2  16       18.29        8.65     11.76 o 
  -4   2  16        1.64       11.56     11.56 o 
  -3   2  16       46.35       50.66     11.84 o 
  -2   2  16        2.83       30.58     10.27 o 
  -1   2  16       36.67       44.75     11.56 o 
   0   2  16        0.33        4.12      7.05 o 
   1   2  16       33.23       46.01     12.63 o 
  -8   3  16        0.01        6.95     10.87 o 
  -7   3  16       11.76       24.92     11.79 o 
  -6   3  16       12.61        1.49     10.86 o 
  -5   3  16       21.48       30.42     11.21 o 
  -4   3  16        5.07        3.01     10.83 o 
  -3   3  16        0.67       10.48     11.19 o 
  -2   3  16        0.00       11.86     11.86 o 
  -1   3  16       17.59       31.10     11.45 o 
   0   3  16        0.72        9.90      7.00 o 
  -6   4  16       86.90       63.08     14.70 o 
  -5   4  16       15.85        0.00     13.18 o 
  -4   4  16        4.19       13.18     13.18 o 
  -3   4  16        0.00        8.54     11.37 o 
  -2   4  16        1.11        1.55     11.19 o 
  -7   1  17        2.64       11.51     11.51 o 
  -6   1  17        1.66        6.62     10.62 o 
  -5   1  17        0.52       10.99     10.24 o 
  -4   1  17       14.51       24.22     11.14 o 
  -3   1  17        0.84       10.34     10.89 o 
  -2   1  17       20.99       14.76     10.80 o 
  -1   1  17        2.43       17.81     11.49 o 
  -6   2  17        0.17        6.75     11.05 o 
  -5   2  17        0.79        9.68     11.05 o 
  -4   2  17        9.30       16.45     10.61 o 
  -3   2  17        0.78       11.28     11.28 o 
  -2   2  17        0.03        7.57     10.03 o 
                                                 
